# Supplementary material for: Method-oriented systematic review on the simple scale for acceptance measurement in advanced transport telematics
Source: PLoS One. 2021 Mar 25;16(3):e0248107. doi: 10.1371/journal.pone.0248107 (PMC7993792; doi:10.1371/journal.pone.0248107)
Supplement: S2 Dataset — (XLSX) [file pone.0248107.s006.xlsx]

## Sheet: Codes in words
Authors	Year	Study title	Quality_1	Quality_2	Quality_3	Quality_4	Quality_5	Quality_6	Quality_7	Quality_8
Adell, E.; Várhelyi, A.; Alonso, M.; Plaza, J.	2008	Developing human-machine interaction components for a driver assistance system for safe speed and safe distance	Yes	No	No	Partially or Somewhat	No	No	Partially or Somewhat	No
Adell, E., Várhelyi, A.; dalla Fontana, M.	2011	The effects of a driver assistance system for safe speed and safe distance- A real-life field study	Yes	N/A	Partially or Somewhat	Partially or Somewhat	Partially or Somewhat	Yes	Yes	No
Adell, E.; Várhelyi, A.; dalla Fontana, M.; Bruel, L.	2008	Test of HMI Alternatives for Driver Support to Keep Safe Speed and Safe Distance - A Simulator Study	Yes	N/A	No	Partially or Somewhat	No	No	Yes	No
Adell, E.; Várhelyi, A.; Hjälmdahl, M.	2008	Auditory and haptic systems for in-car speed management - A comparative real life study	Yes	Yes	No	Yes	No	Yes	Partially or Somewhat	No
Albert, M.; Lange, A.; Schmidt, A.; Wimmer, M.; Bengler, K.	2015	Automated driving - Assessment of interaction concepts under real driving conditions	Yes	N/A	No	Yes	Partially or Somewhat	Yes	Yes	No
Beggiato, M.; Krems, J.	2013	The evolution of mental model, trust and acceptance of adaptive cruise control in relation to initial information	Yes	Yes	Yes	Yes	Yes	No	Yes	Yes
Beggiato, M.; Pereira, M.; Petzoldt, T.; Krems, J.	2015	Learning and developement of trust, acceptance and the mental model of ACC. A longitudinal on-road study	Yes	N/A	Yes	Yes	No	No	Yes	Yes
Bellotti, F.; de Gloria, A.; Montanari, R.; Dosio, N.; Morreake, D.	2005	COMUNICAR: designing a multimedia, context-aware human-machine interface for cars	Yes	Cannot tell	No	Partially or Somewhat	N/A	No	Partially or Somewhat	No
Black, D.; Unger, M.; Fischer, N.; Kikinis, R.; Hahn, H.; Neumuth, T.; Glaser, B.	2017	Auditory display as feedback for a novel eye-tracking system for sterile operating room interaction	No	No	No	Yes	No	No	Yes	No
Blömacher, K.; Nöcker, G.; Huff, M.	2018	The role of system description for conditionally automated vehicles	Yes	No	Yes	Yes	No	Partially or Somewhat	Partially or Somewhat	Yes
Breugelmans, J.; Lin, Y.; Cai, H.	2009	Incorporating operator states in driver assistance systems control	Yes	Cannot tell	No	Yes	No	Yes	Partially or Somewhat	No
Brookhuis, K. A.; van Driel, C. J. G.; Hof, T.; van Arem, B.; Hoedemaeker, M.	2008	Driving with a congestion assistant; mental workload and acceptance	Yes	N/A	No	Partially or Somewhat	N/A	Yes	Partially or Somewhat	No
Brookhuis, K.; de Waard, D.	1999	Limiting speed, towards an intelligent speed adaptar (ISA)	Yes	Yes	No	No	Partially or Somewhat	No	Partially or Somewhat	No
Brookhuis, K.A.; Dicke, M.	2009	The effects of travel information presentation through nomadic systems on driver behaviour	Yes	Yes	No	Yes	No	No	Yes	No
Bueno, M.; Fabrigoule, C.; Ndiaye, D.; Fort, A.	2014	Behavioural adaptation and effectiveness of a Forward Collision Warning System depending on a secondary cognitive task	Yes	Yes	Partially or Somewhat	Yes	Yes	Yes	Yes	No
Bühler, F.; Cocron, P.; Neumann, I.; Franke, T.; Krems, J. F.	2014	Is EV experience related to EV acceptance? Results from a German field study	Yes	N/A	Yes	Yes	No	Yes	Yes	Yes
Bühler, F.; Franke, T.; Cocron, P.; Schleinitz, K.; Neumann, I.; Ischebeck, M.; Krems, J.F.	2014	Driving an EV with no opportunity to charge at home - is this acceptable?	Yes	Yes	Yes	Yes	Yes	N/A	Yes	Yes
Chen, F.; Qvint, G.; Jarlengrip, J.	2007	Listen! There are other road users close to you–improve the traffic awareness of truck drivers	Yes	N/A	No	Yes	No	No	Yes	Yes
Cocron, P.; Bühler, F.; Neumann, I.; Franke, T.; Krems, J. F.; Schwalm, M.; Keinath, A.	2011	Methods of evaluating electric vehicles from a user’s perspective – the MINI E field trial in Berlin	Yes	N/A	No	No	N/A	No	Partially or Somewhat	No
Cocron, P.; Bühler, F.; Franke, T.; Neumann, I.; Dielmann, B.; Krems, J. F.	2013	Energy recapture through decleration regenerative braking in electric vehicles from a user perspective	Yes	N/A	No	Yes	No	Yes	Yes	Yes
Comte, S.L.	2000	New systems: new behaviour?	No	No	Partially or Somewhat	Partially or Somewhat	No	No	Yes	No
Comte, S.L.; Wardman, M.; Whelan, G.	2000	Drivers' acceptance of automatic speed limiters: implications for policy and implementation	Yes	N/A	No	No	No	No	No	Yes
Comte, S.L.; Jamson, A.H.	2000	Traditional and innovative speed-reducing measures for curves: an investigation of driver behaviour using a driving simulator	No	N/A	No	Partially or Somewhat	No	No	Yes	No
Cottrell, N. D.; Barton, B. K.	2012	The impact of artificial vehicle sounds for pedestrians on driver stress	Yes	N/A	No	Yes	Yes	No	Yes	Yes
Creaser, J. I.; Rakauskas, M. E.; Ward, N. J.; Laberge, J. C.; Donath, M.	2007	Concept evalutation of intersection decision support (IDS) system interfaces to support drivers' gap acceptance decisions at rural stop-controlled intersections	Yes	Yes	No	Yes	Yes	No	Yes	No
Creaser, J.; Manser, M.	2013	Evaluation of Driver Performance and Distraction During Use of In-Vehicle Signing Information	Yes	Yes	No	Yes	Yes	No	Yes	No
Davidse, R. J.; Hagenzieker, M. P.; van Wolffelaar, P. C.; Brouwer, W. H.	2009	Effects of In-Car Support on Mental Workload and Driving Performance of Older Drivers	Yes	Yes	No	Yes	Partially or Somewhat	Yes	Partially or Somewhat	No
De Boer, J.; Chaziris, A.; Vreeswijk, J; Bie, J.; van Arem, B	2010	The accuracy and timing of pedestrian warnings at intersections: The acceptance from drivers and their preferences	Yes	N/A	No	Yes	Partially or Somewhat	Yes	Partially or Somewhat	No
de Waard, D.; Brookhuis, K.	1997	Behavioural adaptation of drivers to warning and tutoring messages: Results from an on-the-road and simulator test	No	No	Partially or Somewhat	Yes	Yes	Yes	Partially or Somewhat	No
de Waard, D.; Brookhuis, K.; Fabriek, E.; Wolffelaar, P.C.	2004	Driving the Phileas, a new automated public transport vehicle	No	Yes	No	Yes	No	Partially or Somewhat	Partially or Somewhat	No
de Waard, D.; Dijksterhuis, C.; Brookhuis, K. A.	2009	Merging into heavy motorway traffic by young and elderly drivers	Yes	Yes	No	Yes	Partially or Somewhat	Yes	Yes	No
de Waard, D.; van der Hulst, M.; Brookhuis, K. A.	1999	Elderly and young drivers' reaction to an in-car enforcement and tutoring system	Yes	Yes	No	Yes	Partially or Somewhat	Partially or Somewhat	Yes	Yes
de Waard, D.; van der Hulst, M.; Hoedemaeker, M.; Brookhuis, K. A.	1999	Driver behavior in an emergency situation in the Automated Highway System	Yes	N/A	No	Yes	No	No	Yes	No
Dijksterhuis, C.; Stuiver, A.; Mulder, B; Brookhuis, K. A.; de Waard, D.	2012	An Adaptive Driver Support System: User Experiences and Driving Performance in a Simulator	Yes	N/A	Partially or Somewhat	Yes	No	Yes	Yes	No
Donmez, B.; Boyle, L. N.; Lee, J. D.	2008	Mitigating driver distraction with retrospective and concurrent feedback	Yes	No	No	Yes	No	No	Yes	No
Donmez, B.; Boyle, L. N.; Lee, J. D.	2007	Safety implications of providing real-time feedback to distracted drivers	Yes	Yes	Partially or Somewhat	Yes	Partially or Somewhat	Yes	Yes	No
Donmez, B.; Boyle, L. N.; Lee, J. D.; McGehee, D. V.	2006	Drivers' attitudes toward imperfect distraction mitigation strategies	Yes	Yes	No	Partially or Somewhat	Partially or Somewhat	No	Yes	No
Dotzauer, M.; de Waard, D.; Caljouw, S. R.; Brouwer, W. H.	2013	Longer-term exposure to an intersection assistant: effects of ADAS use on intersection performance of drivers diagnosed with Parkinson’s disease	Yes	Yes	No	Yes	Partially or Somewhat	Yes	Yes	No
Drew, D. A.; Hayes, C. C.	2012	An Exploration of Decision Support for Drivers Inside and Outside the Vehicle	Yes	N/A	Partially or Somewhat	Yes	No	No	Yes	No
Drucker, C. J.	2013	An epidemiological approach to emergency vehicle advanced warning system development: a two-phase study	Yes	Yes	No	Yes	Partially or Somewhat	No	Yes	No
Dubbeldam, R.; Baten, C.; Buurke, J.H.; Rietman, J.S.	2017	SOFIE, a bicycle that supports older cyclists?	Yes	N/A	No	Yes	No	Partially or Somewhat	Partially or Somewhat	No
Duffield, T.J.; Krupenia, S.	2015	Drivers' Interaction Preferences in Autonomous Vehicle Multimodal Interactive Systems	Yes	N/A	No	Yes	No	No	Yes	No
Engelbrektsson, P.; Karlsson, M.	2012	User Uptake of Nomadic and After Market Devices. Experiences from the TeleFOT project	Yes	N/A	No	Yes	No	Partially or Somewhat	Yes	No
Eriksson, A.; Banks, V.A.; Stanton, N.A.	2017	Transition to manual: Comparing simulator with on-road control transitions	Yes	No	No	Yes	Yes	No	Yes	No
Eriksson, A.; Petermeijer, S.M.; de Winter, J.C.F.; Bengler, K.J., Stanton, N.A.	2017	Rolling out the red (and green) carpet: supporting driver decision making in automation-to-manual transitions	Yes	N/A	Partially or Somewhat	Yes	No	Yes	Yes	No
Fagerlönn, J.; Hammarberg, K.; Lindberg, S.; Sirkka, A.; Larsson, S.	2017	Designing a Multimodal Warning Display for an Industrial Control Room	Yes	N/A	No	Partially or Somewhat	No	Yes	Yes	No
Fischer, N.M.; Brauer, R.R.; Grande, G.; Unger, M.; Wilke, S.	2014	Kontextspezifität der Akzeptanz von Assistenzsystemen am Beispiel einer Datenbrille	Yes	No	Partially or Somewhat	Yes	No	No	Partially or Somewhat	No
Franke, T.; Günther, M.; Trantow, M.; Krems, J. F.	2017	Does this range suit me? Range satisfacion of battery electric vehicle users	Yes	N/A	Partially or Somewhat	Yes	No	Yes	Yes	Yes
Franke, T.; Rauh, N.; Günther, M.; Trantow, M.; Krems, J. F.	2016	Which Factors Can Protect Against Range Stress in Everday Usage of Battery Electric Vehicles? Toward Enhancing Sustainability of Electric Mobility Systems	Yes	N/A	Yes	Yes	No	Yes	Yes	Yes
Gauerhof, L.; Kürzl, A.; Lienkamp, M.	2015	ADAS for the Communication between Automated and Manually Driven Cars	Yes	N/A	No	Partially or Somewhat	No	Yes	Yes	No
Giang, W.C.W.; Hoekstra-Atwood, L.; Donmez, B.	2014	Driver Engagement in Notifications: A Comparison of Visual-Manual Interaction between Smartwatches and Smartphones	Yes	N/A	No	Yes	No	Yes	Yes	No
Günther, M.; Müller-Blumhagen, S.; Krems, J.F.	2016	The importance of acceptance for the usage of multimodal sharing systems in corporate transportation	Yes	Yes	No	Yes	Yes	No	Yes	Yes
Hartwich, F.; Beggiato, M; Krems, J	2018	Driving comfort, enjoyment and acceptance of automated driving – effects of drivers’ age and driving style familiarity	Yes	Yes	Partially or Somewhat	Yes	Partially or Somewhat	Yes	Yes	Yes
Hegeman, G.; van der Horst, R.; Brookhuis, K.A.; Hoogendoorn, S.P.	2007	Functioning and Acceptance of Overtaking Assistant Design Tested in Driving Simulator Experiment	Yes	N/A	Partially or Somewhat	Yes	Yes	Partially or Somewhat	Yes	No
Heinig, K.	2010	Zu Wirkung ausgewählter Fahrerinformationssysteme auf die Verkehrssicherheit	Yes	Yes	No	Yes	Yes	Yes	Yes	Yes
Henzler, M.; Boller, A.; Buchholz, M.; Dietmeyer, K.	2015	Are Truck Drivers Ready to Save Fuel? The Objective and Subjective Effectiveness of an Ecological Driver Assistance System	Yes	N/A	Yes	Yes	No	No	Yes	Yes
Heyes, D.; Daun, T. D.; Zimmermann, A.; Lienkamp, M.	2015	The Virtual Driving Coach - design and preliminary testing of a predictive eco-driving assistance system for heavy-duty vehicles	Yes	No	Partially or Somewhat	No	No	No	Partially or Somewhat	Yes
Hibberd, D.L.; Jamson, A.H.; Jamson, S.L.	2015	The design of an in-vehicle assistance system to support eco-driving	Yes	N/A	No	Yes	Partially or Somewhat	No	Yes	No
Hjälmdahl, M.; Krupenia, S.; Thorslund, B.	2017	Driver behaviour and driver experience of partial and fully automated truck platooning - a simulator study	Yes	N/A	No	No	Partially or Somewhat	No	Yes	No
Hock, P.; Kraus, J.; Walch, M.; Lang, N.; Baumann, M.	2016	Elaborating Feedback Strategies for Maintaining Automation i Highly Automated Driving	Yes	Yes	Partially or Somewhat	Yes	Partially or Somewhat	No	Yes	No
Hoedemaeker, M.; Brookhuis, K.	1998	Behavioural adaptation to driving with an adaptive cruise control (ACC)	Yes	Yes	No	Partially or Somewhat	Partially or Somewhat	No	Yes	No
Houtenbos, M.; de Winter, J.C.F.; Hale, A.R.; Wieringa, P.A.; Hagenzieker, M. P.	2017	Concurrent audio-visual feedback for supporting drivers at intersections: A study using two linked driving simulators	Yes	N/A	Partially or Somewhat	Yes	No	Yes	Yes	No
Jagiellowicz-Kaufmann, M.S.	2016	Akzeptable und effektive Pedal- und Motorkennlinien zur Unterstützung von Eco-Driving im Elektrofahrzeug	Yes	N/A	No	Yes	No	No	Yes	No
Jamson, A.H.; Lai, F.C.H.; Carsten, O.	2008	Potential benefits of an adaptive forward collision warning system	Yes	Yes	Partially or Somewhat	Yes	Partially or Somewhat	No	Yes	No
Jamson, S.	2006	Would those who need ISA, use it? Investigating the relationship between driver's speed choice and their use of a coluntary ISA system	Yes	N/A	No	Partially or Somewhat	Yes	No	Yes	No
Jamson, S.; Chorlton, K.; Carsten, O.	2012	Could Intelligent Speed Adaptation make overtaking unsafe?	Yes	N/A	No	Partially or Somewhat	No	No	Yes	No
Jiménez, F.; Naranjo, J. E.; Serradilla, F.; Pérez, E.; Hernández, M. J.; Ruis, T.; Anaya, J.J.; Díaz, A.	2016	Intravehicular, Short- and Long-Range Communication Information Fusion for Providing Safe Speed Warnings	Yes	N/A	Partially or Somewhat	Yes	No	No	Yes	No
Jizba, T.	2017	Influence of HMI ergonomy on drivers in cooperative systems area	Yes	N/A	No	Yes	No	Cannot tell	Yes	No
Kidd, D.G.	2012	Response of part-time belt users to enhanced seat belt reminder systems of different duty cycles and duration	Yes	Yes	Partially or Somewhat	Yes	Yes	Yes	Yes	No
Köhler, L.; Bengler, K.; Mergl, C.; Maier, K.; Wimmer, M.	2014	Validation of a Telephone Manager for stressful driving situations	Yes	N/A	No	Yes	No	Yes	Yes	No
Körber, M.; Prasch, L.; Bengler, K.	2017	Why Do I Have to Drive Now? Post Hoc Explanations of Takeover Requests	Yes	Yes	Yes	Yes	Yes	No	Yes	Yes
Kotte, J.; Josten, J.; Zlocki, A.; Eckstein, L.	2016	Impact of a visual and haptic driver advide and preview system on a range optimized way of driving in electric vehicles	Yes	N/A	No	Yes	No	No	Yes	No
Koustanai, A.; Cavallo, V.; Delhomme, P.	2012	Simulator Training With a Forward Collision Warning System: Effects on Driver-System Interactions and Driver Trust	Yes	No	Partially or Somewhat	Yes	Yes	No	Yes	Yes
Krahnstöver, A.Z.	2017	Licht führt!? Konzeption und Evaluation van Fahrmanöverunterstützung durch lichtbasierte Fahrassistenzsysteme	Yes	N/A	No	Yes	No	Yes	Yes	Yes
Langer, D.; Dettman, A.; Leonhardt, V.; Pech, T.; Bullinger, A.C.; Wanielik, G.	2017	Predicting driver intentions: a study on users' intention to use	No	N/A	Yes	Yes	Partially or Somewhat	Yes	Yes	No
Liao, C.-F.	2013	Using a Smartphone Application to Support Visually Impaired Pedestrians at Signalized Intersection Crossings	Yes	N/A	No	Yes	N/A	No	Yes	No
Ma, J.; Zhou, F.	2016	Virtual dynamic message signs: a future mode for basic public traveller information	No	N/A	No	Partially or Somewhat	N/A	No	Yes	Yes
Madigan, R.; Louw, T.; Merat, N.	2018	The effect of varying levels of vehicle automation on driver's lane changing behaviour	Yes	N/A	No	Yes	No	Yes	Yes	No
McIlroy, R.C.; Stanton, N.; Godwin, L.	2017	Good vibrations: Using a haptic accelerator pedal to encourage eco-driving	Yes	N/A	Partially or Somewhat	Yes	No	No	Yes	Yes
McIlroy, R.C.; Stanton, N.; Godwin, L.; Wood, A.P.	2016	Encouraging Eco-Driving with visual, auditory, and virbotactile stimuli	Yes	N/A	Partially or Somewhat	Yes	No	No	Yes	No
Melman, T.; de Winter, J.C.F., Abbink, D.A.	2016	Does haptic steering guidance instigate speeding? A driving simulator study into causes and remedies	Yes	N/A	No	Yes	No	No	Yes	No
Merrikhpour, M.	2017	Utilizing the Social Norms Theory for Mitigating Teen Driver Distraction	Yes	Yes	No	Yes	Partially or Somewhat	Yes	Yes	Cannot tell
Müllhäuser, M.	2017	Tactile cueing with active cycling stick for helicopter obstacle avoidance: development and pilot acceptance	Yes	N/A	No	No	N/A	No	Yes	No
Nordhoff, S.; de Winter, J.; Madigan, R.; Merat, N.; van Arem, B.; Happee, R.	2018	User acceptance of automated shuttles in Berlin-Schöneberg: A questionnaire study	Yes	N/A	No	Yes	Yes	Yes	Yes	Yes
Othersen, I.	2016	Vom Fahrer zum Denker und Teilzeitlenker: Einflussfaktoren und Gestaltungsmerkmale nutzerorientierter Interaktionskonzepte für die Überwachungsaufgabe des Fahrers im teilautomatisierten Modus	Yes	Yes	No	Yes	Partially or Somewhat	Yes	Yes	No
Perelló, J.R.; Gomila, A.; García-Quinteiro, E.M.; Miranda, M.	2016	Testing New Solutions for Eco-Driving: Haptic Gas Pedals in Electric Vehicles	Yes	N/A	No	Yes	No	Partially or Somewhat	Yes	No
Petermeijer, S.; Abbink, D.A.; de Winter, J.	2015	Should Drivers Be Operating Within an Automation Free Bandwidth? Evaluating Haptic Steering Support Systems With Different Levels of Authority	Yes	N/A	Partially or Somewhat	Yes	No	Partially or Somewhat	Yes	No
Petermeijer, S.; Bazilinskyy, P.; de Winter, J.	2017	Take-over again: Investigating multimodal and directional TORs to get the driver back into the loop	Yes	N/A	Yes	Yes	No	Yes	Yes	No
Petermeijer, S.; Cieler, S.; de Winter, J.	2017	Comparing spatially static and dynamic vibrotactile take-over requests in the driver seat	Yes	N/A	Yes	Yes	No	Yes	Yes	No
Petermeijer, S.; Doubek, F.; de Winter, J.	2017	Driver response times to auditory, visual, and tactile take-over requests: A simulator study with 101 participants	Yes	No	No	Yes	No	No	Yes	No
Pinotti, D.; Piccinini, G.F.B.; Tango, F.	2014	Adaptive human machine interface based on the detection of drivers cognitive state using machine learning approach	Yes	N/A	No	Yes	No	Partially or Somewhat	Yes	No
Politis, I.; Langdon, P.; Adebayo, D.; Bradley, M.; Clarkson, P.J.; Skrypchuk, L.; Mouzakitis, A.; Eriksson, A.; Brown, J.W.H.; Revell, K.; Stanton, N.	2018	An Evaluation of Inclusive Dialogue-Based Interfaces for the Takeover of Control in Autonomous Cars	Yes	N/A	No	Yes	No	No	Partially or Somewhat	No
Prasch, L.; Tretter, S.	2016	Ich bin dann mal raus. Erklärbares Automationsverhalten und Vertrauen	Yes	N/A	No	Partially or Somewhat	No	No	Yes	No
Rahman, M. M.; Lesch, M.F.; Horrey, W.J.; Strawderman, L.	2017	Assessing the utility of TAM, TBT, and UTAUT for advanced driver assistance systems	Yes	N/A	Yes	Yes	Yes	Yes	Yes	Yes
Rakauskas, M.E.; Graving, J.S.; Manser, M.P.; Jennes, J.W.	2010	Determining the Accuracy and Acceptance of Using Driver Interface Display Components and Fuel Economy Information Types	Yes	N/A	No	Partially or Somewhat	No	No	Yes	No
Rakauskas, M.; Ward, N.; Gorjestani, A.; Shankwitz, C.; Donath, M.	2005	Evaluation of a DGPS Driver Assistive System for Snowplows and Emergency Vehicles	Yes	N/A	No	Yes	No	No	Yes	No
Risto, M.	2014	Cooperative In-Vehicle Advice: A study into drivers' ability and willingness to follow tactical driver advice	Yes	N/A	Yes	Yes	No	Yes	Yes	No
Rook, A.M.; Hogema, J.H.	2005	Effects of Human-Machine Interface Design for Intelligent Speed Adaptation on Driving Behavior and Acceptance	No	Cannot tell	No	Yes	Yes	No	Yes	No
Saito, Y.; Mitsumoto, T.; Raksincharoensak, P.	2016	Effectiveness of a Risk Predictive Shared Steering Control Based on Potential Prediction of Collision with Vulnerable Road Users	Yes	N/A	No	Yes	No	No	Yes	No
Sasangohar, F.; Donmez, B.; Easty, A.C.; Trbovich, P.L.	2015	Mitigating nonurgent interruptions during high-severity intensive care unit tasks using a task-severity awareness tool: A quasi-controlled observational study	Yes	N/A	Partially or Somewhat	No	No	Yes	Yes	Yes
Sayer, J.R.; LeBlanc, D.; Mefford, M.L.; Devonshire, J.	2007	Field Test Results of a Road Departure Crash Warning System: Driver Acceptance, Perceived Utility and Willingness to Purchase	No	N/A	No	Partially or Somewhat	No	No	Partially or Somewhat	Yes
Schieben, A.; Griesche, S.; Hesse, T.; Fricke, N.; Baumann, M.	2014	Evaluation of three different interaction designs for an automatic steering intervention	Yes	Yes	No	Yes	Yes	Yes	Yes	No
Schmalfuß, F.; Mühl, K.; Krems, J.F.	2017	Dircet experience with battery electric vehicles (BEVs) matters when evaluating vehicle attributes, attitude and purchse intention	Yes	Yes	Yes	Yes	Partially or Somewhat	Partially or Somewhat	Yes	Yes
Shahab, Q.	2014	Cooperative speed assistance: Interaction and persuasion design	Yes	Yes	No	Partially or Somewhat	No	Yes	Yes	No
Shen, S.; Neyens, D.M.	2017	Assessing drivers' response during automated support system failures with non-driving tasks	Yes	No	No	Yes	No	Yes	Yes	No
Shyrokau, B.; de Winter, J.; Stroosma, O.; Dijksterhuis, C.; Loof, J.; van Paassen, R.; Happee, P.	2018	The effect of steering-system linearity, simulator motion, and truck driving experience on steering of an articulated tractor-semitrailer combination	No	Yes	Partially or Somewhat	Yes	Partially or Somewhat	Partially or Somewhat	Yes	No
Simon, K.; Jentsch, M.; Bullinger, A.C.; Meincke, E.; Schamber, G.	2015	Sicher aber langweilig? Auswirkungen vollautomatisierten Fahrens auf den erlebten Fahrspaß	Yes	Yes	Partially or Somewhat	Yes	Yes	No	Yes	No
Spyropoulou, I.K.; Karlaftis, M.G.; Reed, N.	2014	Intelligent Speed Adaptation and driving speed: Effects of different system HMI functionalities	No	N/A	No	Yes	No	No	Yes	Yes
Stahl, P.; Donmez, B.; Jamieson, G.A.	2016	Supporting anticipation in driving through attentional and interpretational in-vehicle displays	Yes	Yes	Partially or Somewhat	Yes	Yes	No	Yes	No
Staubach, M.; Schebitz, N.; Köster, F.; Kuck, D.	2014	Evaluation of an eco-driving support system	No	N/A	Yes	Yes	No	No	Yes	Yes
Tijerina, L.; Blommer, M.; Curry, R.; Swaminathan, R.; Kochhar, D.; Talamonti	2016	An Exploratory Study of Driver Response to Reduced System Confidence Notifications in Automated Driving	No	Yes	No	Partially or Somewhat	Partially or Somewhat	No	Yes	No
Urhahne, J.A.	2016	Who is driving my car? Development and analysis of a control transition strategy for collaborative automated congestion driving	Yes	Yes	No	Partially or Somewhat	No	No	Yes	No
van den Beukel, A.P.; van der Voort, M.C.	2017	How to assess driver's interaction with partially automated driving systems - A framework for early concept assessment	Yes	Yes	Partially or Somewhat	Partially or Somewhat	Partially or Somewhat	No	Partially or Somewhat	No
van den Beukel, A.P.; van der Voort, M.C.; Eger, A.O.	2016	Supporting the changing driver's task: Exploration of interface designs for supervision and intervention in automated driving	Yes	N/A	No	Yes	No	Partially or Somewhat	Yes	No
van Driel, C.J.G.; Hoedemaeker, M.; van Arem, B.	2007	Impacts of a congestion assistant on driving behaviour and acceptance using a driving simulator	Yes	N/A	No	Partially or Somewhat	No	No	Yes	No
van Nes, N.; Brandenburg, S.; Twisk, D.	2010	Improving homogeneity by dynamic speed limit systems	Yes	Yes	No	Partially or Somewhat	Yes	Yes	Yes	No
Várhelyi, A.; Kaufmann, C.; Persson, A.	2015	User-related assessment of a Driver assistance System for Continuous Support - A field trial	Yes	N/A	No	Yes	No	No	Yes	No
Van Oosterhout, J.; Heemskerk, CJM; de Baar, M R; van der Helm, FCT; Abbink, D A	2018	Tele-Manipulation with two asymmetric slaves: two operators perform better than one	Yes	No	Yes	Partially or Somewhat	No	No	Yes	Yes
Verberne, F.M.F.; Ham, J.; Midden, C.J.H.	2012	Trusting Automation Technology for Safer Roads: The Effect of Shared Driving Goals	Yes	Yes	No	No	Partially or Somewhat	No	Yes	Yes
Vlassenroot, S.; Broekx, S.; De Mol, J.; Int Panis, L.; Brijs, T.; Wets, G.	2007	Driving with intelligent speed adaptation: Final results of the Belgian ISA-trial	Yes	No	Partially or Somewhat	Partially or Somewhat	Partially or Somewhat	No	Yes	No
Vlassenroot, S.; Brookhuis, K.; Marchau, V.; Witlox, F.	2010	Towards defining a unified concept for the acceptability of Intelligent Transport Systems (ITS): A conceptual analysis based on the case of Intelligent Speed Adaptation (ISA)	Yes	N/A	Yes	No	No	Yes	Yes	Yes
Wang, M.J.; Duan, L.; Wang, J.X.; Sun, D.; Chen, F.	2016	Drive Advisory System: Do Swedish and Chinese Drivers Appreciate It in the Same Way?	Yes	Yes	No	Partially or Somewhat	No	No	Partially or Somewhat	No
Wang, M.J.; Lyckvi, S.L.; Hong, C.; Dahlstedt, P.; Chen, F.	2017	Using Advisory 3D Sound Cues to Improve Drivers’ Performance and Situation Awareness	Yes	N/A	No	Yes	No	No	Yes	No
Will, C.; Schuller, A.	2016	Understanding user acceptance factors of electric vehicle smart charging	Yes	N/A	Partially or Somewhat	Partially or Somewhat	No	Yes	Yes	Yes
Winkler, S.; Kazazi, J.; Vollrath, M.	2018	Practice makes better - Learning effects of driving with a multi-stage collision warning	Yes	No	No	Yes	No	Yes	Yes	No
Wolter, S.	2017	Subjective Evaluation of Driver Assistance Systems in an International Sample	Yes	N/A	Partially or Somewhat	Partially or Somewhat	No	No	Partially or Somewhat	No
Young, K.L.; Regan, M.A.; Triggs, T.J.; Jontof-Hutter, K.; Newstead, S.	2010	Intelligent speed Adaptation - Effects and acceptance by young inexperienced drivers	Yes	Yes	No	Yes	Partially or Somewhat	No	Yes	No
Zhao, G.; Wu, C.	2013	Effectiveness and acceptance of the intelligent speeding prediction system (ISPS)	Yes	No	No	Yes	No	No	Yes	No

## Sheet: Codes in numbers
Authors	Year	Study title	Quality_1	Quality_2	Quality_3	Quality_4	Quality_5	Quality_6	Quality_7	Quality_8	Quality_Sum	Quality_Factor	Number of N/A's	Quality_Factor minus QA6
Adell, E.; Várhelyi, A.; Alonso, M.; Plaza, J.	2008	Developing human-machine interaction components for a driver assistance system for safe speed and safe distance	1	0	0	0.5	0	0	0.5	0	2	0.25	0	0.285714
Adell, E., Várhelyi, A.; dalla Fontana, M.	2011	The effects of a driver assistance system for safe speed and safe distance- A real-life field study	1	N/A	0.5	0.5	0.5	1	1	0	4.5	0.642857	1	0.583333
Adell, E.; Várhelyi, A.; dalla Fontana, M.; Bruel, L.	2008	Test of HMI Alternatives for Driver Support to Keep Safe Speed and Safe Distance - A Simulator Study	1	N/A	0	0.5	0	0	1	0	2.5	0.357143	1	0.416667
Adell, E.; Várhelyi, A.; Hjälmdahl, M.	2008	Auditory and haptic systems for in-car speed management - A comparative real life study	1	1	0	1	0	1	0.5	0	4.5	0.5625	0	0.5
Albert, M.; Lange, A.; Schmidt, A.; Wimmer, M.; Bengler, K.	2015	Automated driving - Assessment of interaction concepts under real driving conditions	1	N/A	0	1	0.5	1	1	0	4.5	0.642857	1	0.583333
Beggiato, M.; Krems, J.	2013	The evolution of mental model, trust and acceptance of adaptive cruise control in relation to initial information	1	1	1	1	1	0	1	1	7	0.875	0	1
Beggiato, M.; Pereira, M.; Petzoldt, T.; Krems, J.	2015	Learning and developement of trust, acceptance and the mental model of ACC. A longitudinal on-road study	1	N/A	1	1	0	0	1	1	5	0.714286	1	0.833333
Bellotti, F.; de Gloria, A.; Montanari, R.; Dosio, N.; Morreake, D.	2005	COMUNICAR: designing a multimedia, context-aware human-machine interface for cars	1	0	0	0.5	N/A	0	0.5	0	2	0.285714	1	0.333333
Black, D.; Unger, M.; Fischer, N.; Kikinis, R.; Hahn, H.; Neumuth, T.; Glaser, B.	2017	Auditory display as feedback for a novel eye-tracking system for sterile operating room interaction	0	0	0	1	0	0	1	0	2	0.25	0	0.285714
Blömacher, K.; Nöcker, G.; Huff, M.	2018	The role of system description for conditionally automated vehicles	1	0	1	1	0	0.5	0.5	1	5	0.625	0	0.642857
Breugelmans, J.; Lin, Y.; Cai, H.	2009	Incorporating operator states in driver assistance systems control	1	0	0	1	0	1	0.5	0	3.5	0.4375	0	0.357143
Brookhuis, K. A.; van Driel, C. J. G.; Hof, T.; van Arem, B.; Hoedemaeker, M.	2008	Driving with a congestion assistant; mental workload and acceptance	1	N/A	0	0.5	N/A	1	0.5	0	3	0.5	2	0.4
Brookhuis, K.; de Waard, D.	1999	Limiting speed, towards an intelligent speed adaptar (ISA)	1	1	0	0	0.5	0	0.5	0	3	0.375	0	0.428571
Brookhuis, K.A.; Dicke, M.	2009	The effects of travel information presentation through nomadic systems on driver behaviour	1	1	0	1	0	0	1	0	4	0.5	0	0.571429
Bueno, M.; Fabrigoule, C.; Ndiaye, D.; Fort, A.	2014	Behavioural adaptation and effectiveness of a Forward Collision Warning System depending on a secondary cognitive task	1	1	0.5	1	1	1	1	0	6.5	0.8125	0	0.785714
Bühler, F.; Cocron, P.; Neumann, I.; Franke, T.; Krems, J. F.	2014	Is EV experience related to EV acceptance? Results from a German field study	1	N/A	1	1	0	1	1	1	6	0.857143	1	0.833333
Bühler, F.; Franke, T.; Cocron, P.; Schleinitz, K.; Neumann, I.; Ischebeck, M.; Krems, J.F.	2014	Driving an EV with no opportunity to charge at home - is this acceptable?	1	1	1	1	1	N/A	1	1	7	1	1	1.16667
Chen, F.; Qvint, G.; Jarlengrip, J.	2007	Listen! There are other road users close to you–improve the traffic awareness of truck drivers	1	N/A	0	1	0	0	1	1	4	0.571429	1	0.666667
Cocron, P.; Bühler, F.; Neumann, I.; Franke, T.; Krems, J. F.; Schwalm, M.; Keinath, A.	2011	Methods of evaluating electric vehicles from a user’s perspective – the MINI E field trial in Berlin	1	N/A	0	0	N/A	0	0.5	0	1.5	0.25	2	0.3
Cocron, P.; Bühler, F.; Franke, T.; Neumann, I.; Dielmann, B.; Krems, J. F.	2013	Energy recapture through decleration regenerative braking in electric vehicles from a user perspective	1	N/A	0	1	0	1	1	1	5	0.714286	1	0.666667
Comte, S.L.	2000	New systems: new behaviour?	0	0	0.5	0.5	0	0	1	0	2	0.25	0	0.285714
Comte, S.L.; Wardman, M.; Whelan, G.	2000	Drivers' acceptance of automatic speed limiters: implications for policy and implementation	1	N/A	0	0	0	0	0	1	2	0.285714	1	0.333333
Comte, S.L.; Jamson, A.H.	2000	Traditional and innovative speed-reducing measures for curves: an investigation of driver behaviour using a driving simulator	0	N/A	0	0.5	0	0	1	0	1.5	0.214286	1	0.25
Cottrell, N. D.; Barton, B. K.	2012	The impact of artificial vehicle sounds for pedestrians on driver stress	1	N/A	0	1	1	0	1	1	5	0.714286	1	0.833333
Creaser, J. I.; Rakauskas, M. E.; Ward, N. J.; Laberge, J. C.; Donath, M.	2007	Concept evalutation of intersection decision support (IDS) system interfaces to support drivers' gap acceptance decisions at rural stop-controlled intersections	1	1	0	1	1	0	1	0	5	0.625	0	0.714286
Creaser, J.; Manser, M.	2013	Evaluation of Driver Performance and Distraction During Use of In-Vehicle Signing Information	1	1	0	1	1	0	1	0	5	0.625	0	0.714286
Davidse, R. J.; Hagenzieker, M. P.; van Wolffelaar, P. C.; Brouwer, W. H.	2009	Effects of In-Car Support on Mental Workload and Driving Performance of Older Drivers	1	1	0	1	0.5	1	0.5	0	5	0.625	0	0.571429
De Boer, J.; Chaziris, A.; Vreeswijk, J; Bie, J.; van Arem, B	2010	The accuracy and timing of pedestrian warnings at intersections: The acceptance from drivers and their preferences	1	N/A	0	1	0.5	1	0.5	0	4	0.571429	1	0.5
de Waard, D.; Brookhuis, K.	1997	Behavioural adaptation of drivers to warning and tutoring messages: Results from an on-the-road and simulator test	0	0	0.5	1	1	1	0.5	0	4	0.5	0	0.428571
de Waard, D.; Brookhuis, K.; Fabriek, E.; Wolffelaar, P.C.	2004	Driving the Phileas, a new automated public transport vehicle	0	1	0	1	0	0.5	0.5	0	3	0.375	0	0.357143
de Waard, D.; Dijksterhuis, C.; Brookhuis, K. A.	2009	Merging into heavy motorway traffic by young and elderly drivers	1	1	0	1	0.5	1	1	0	5.5	0.6875	0	0.642857
de Waard, D.; van der Hulst, M.; Brookhuis, K. A.	1999	Elderly and young drivers' reaction to an in-car enforcement and tutoring system	1	1	0	1	0.5	0.5	1	1	6	0.75	0	0.785714
de Waard, D.; van der Hulst, M.; Hoedemaeker, M.; Brookhuis, K. A.	1999	Driver behavior in an emergency situation in the Automated Highway System	1	N/A	0	1	0	0	1	0	3	0.428571	1	0.5
Dijksterhuis, C.; Stuiver, A.; Mulder, B; Brookhuis, K. A.; de Waard, D.	2012	An Adaptive Driver Support System: User Experiences and Driving Performance in a Simulator	1	N/A	0.5	1	0	1	1	0	4.5	0.642857	1	0.583333
Donmez, B.; Boyle, L. N.; Lee, J. D.	2008	Mitigating driver distraction with retrospective and concurrent feedback	1	0	0	1	0	0	1	0	3	0.375	0	0.428571
Donmez, B.; Boyle, L. N.; Lee, J. D.	2007	Safety implications of providing real-time feedback to distracted drivers	1	1	0.5	1	0.5	1	1	0	6	0.75	0	0.714286
Donmez, B.; Boyle, L. N.; Lee, J. D.; McGehee, D. V.	2006	Drivers' attitudes toward imperfect distraction mitigation strategies	1	1	0	0.5	0.5	0	1	0	4	0.5	0	0.571429
Dotzauer, M.; de Waard, D.; Caljouw, S. R.; Brouwer, W. H.	2013	Longer-term exposure to an intersection assistant: effects of ADAS use on intersection performance of drivers diagnosed with Parkinson’s disease	1	1	0	1	0.5	1	1	0	5.5	0.6875	0	0.642857
Drew, D. A.; Hayes, C. C.	2012	An Exploration of Decision Support for Drivers Inside and Outside the Vehicle	1	N/A	0.5	1	0	0	1	0	3.5	0.5	1	0.583333
Drucker, C. J.	2013	An epidemiological approach to emergency vehicle advanced warning system development: a two-phase study	1	1	0	1	0.5	0	1	0	4.5	0.5625	0	0.642857
Dubbeldam, R.; Baten, C.; Buurke, J.H.; Rietman, J.S.	2017	SOFIE, a bicycle that supports older cyclists?	1	N/A	0	1	0	0.5	0.5	0	3	0.428571	1	0.416667
Duffield, T.J.; Krupenia, S.	2015	Drivers' Interaction Preferences in Autonomous Vehicle Multimodal Interactive Systems	1	N/A	0	1	0	0	1	0	3	0.428571	1	0.5
Engelbrektsson, P.; Karlsson, M.	2012	User Uptake of Nomadic and After Market Devices. Experiences from the TeleFOT project	1	N/A	0	1	0	0.5	1	0	3.5	0.5	1	0.5
Eriksson, A.; Banks, V.A.; Stanton, N.A.	2017	Transition to manual: Comparing simulator with on-road control transitions	1	0	0	1	1	0	1	0	4	0.5	0	0.571429
Eriksson, A.; Petermeijer, S.M.; de Winter, J.C.F.; Bengler, K.J., Stanton, N.A.	2017	Rolling out the red (and green) carpet: supporting driver decision making in automation-to-manual transitions	1	N/A	0.5	1	0	1	1	0	4.5	0.642857	1	0.583333
Fagerlönn, J.; Hammarberg, K.; Lindberg, S.; Sirkka, A.; Larsson, S.	2017	Designing a Multimodal Warning Display for an Industrial Control Room	1	N/A	0	0.5	0	1	1	0	3.5	0.5	1	0.416667
Fischer, N.M.; Brauer, R.R.; Grande, G.; Unger, M.; Wilke, S.	2014	Kontextspezifität der Akzeptanz von Assistenzsystemen am Beispiel einer Datenbrille	1	0	0.5	1	0	0	0.5	0	3	0.375	0	0.428571
Franke, T.; Günther, M.; Trantow, M.; Krems, J. F.	2017	Does this range suit me? Range satisfacion of battery electric vehicle users	1	N/A	0.5	1	0	1	1	1	5.5	0.785714	1	0.75
Franke, T.; Rauh, N.; Günther, M.; Trantow, M.; Krems, J. F.	2016	Which Factors Can Protect Against Range Stress in Everday Usage of Battery Electric Vehicles? Toward Enhancing Sustainability of Electric Mobility Systems	1	N/A	1	1	0	1	1	1	6	0.857143	1	0.833333
Gauerhof, L.; Kürzl, A.; Lienkamp, M.	2015	ADAS for the Communication between Automated and Manually Driven Cars	1	N/A	0	0.5	0	1	1	0	3.5	0.5	1	0.416667
Giang, W.C.W.; Hoekstra-Atwood, L.; Donmez, B.	2014	Driver Engagement in Notifications: A Comparison of Visual-Manual Interaction between Smartwatches and Smartphones	1	N/A	0	1	0	1	1	0	4	0.571429	1	0.5
Günther, M.; Müller-Blumhagen, S.; Krems, J.F.	2016	The importance of acceptance for the usage of multimodal sharing systems in corporate transportation	1	1	0	1	1	0	1	1	6	0.75	0	0.857143
Hartwich, F.; Beggiato, M; Krems, J	2018	Driving comfort, enjoyment and acceptance of automated driving – effects of drivers’ age and driving style familiarity	1	1	0.5	1	0.5	1	1	1	7	0.875	0	0.857143
Hegeman, G.; van der Horst, R.; Brookhuis, K.A.; Hoogendoorn, S.P.	2007	Functioning and Acceptance of Overtaking Assistant Design Tested in Driving Simulator Experiment	1	N/A	0.5	1	1	0.5	1	0	5	0.714286	1	0.75
Heinig, K.	2010	Zu Wirkung ausgewählter Fahrerinformationssysteme auf die Verkehrssicherheit	1	1	0	1	1	1	1	1	7	0.875	0	0.857143
Henzler, M.; Boller, A.; Buchholz, M.; Dietmeyer, K.	2015	Are Truck Drivers Ready to Save Fuel? The Objective and Subjective Effectiveness of an Ecological Driver Assistance System	1	N/A	1	1	0	0	1	1	5	0.714286	1	0.833333
Heyes, D.; Daun, T. D.; Zimmermann, A.; Lienkamp, M.	2015	The Virtual Driving Coach - design and preliminary testing of a predictive eco-driving assistance system for heavy-duty vehicles	1	0	0.5	0	0	0	0.5	1	3	0.375	0	0.428571
Hibberd, D.L.; Jamson, A.H.; Jamson, S.L.	2015	The design of an in-vehicle assistance system to support eco-driving	1	N/A	0	1	0.5	0	1	0	3.5	0.5	1	0.583333
Hjälmdahl, M.; Krupenia, S.; Thorslund, B.	2017	Driver behaviour and driver experience of partial and fully automated truck platooning - a simulator study	1	N/A	0	0	0.5	0	1	0	2.5	0.357143	1	0.416667
Hock, P.; Kraus, J.; Walch, M.; Lang, N.; Baumann, M.	2016	Elaborating Feedback Strategies for Maintaining Automation i Highly Automated Driving	1	1	0.5	1	0.5	0	1	0	5	0.625	0	0.714286
Hoedemaeker, M.; Brookhuis, K.	1998	Behavioural adaptation to driving with an adaptive cruise control (ACC)	1	1	0	0.5	0.5	0	1	0	4	0.5	0	0.571429
Houtenbos, M.; de Winter, J.C.F.; Hale, A.R.; Wieringa, P.A.; Hagenzieker, M. P.	2017	Concurrent audio-visual feedback for supporting drivers at intersections: A study using two linked driving simulators	1	N/A	0.5	1	0	1	1	0	4.5	0.642857	1	0.583333
Jagiellowicz-Kaufmann, M.S.	2016	Akzeptable und effektive Pedal- und Motorkennlinien zur Unterstützung von Eco-Driving im Elektrofahrzeug	1	N/A	0	1	0	0	1	0	3	0.428571	1	0.5
Jamson, A.H.; Lai, F.C.H.; Carsten, O.	2008	Potential benefits of an adaptive forward collision warning system	1	1	0.5	1	0.5	0	1	0	5	0.625	0	0.714286
Jamson, S.	2006	Would those who need ISA, use it? Investigating the relationship between driver's speed choice and their use of a coluntary ISA system	1	N/A	0	0.5	1	0	1	0	3.5	0.5	1	0.583333
Jamson, S.; Chorlton, K.; Carsten, O.	2012	Could Intelligent Speed Adaptation make overtaking unsafe?	1	N/A	0	0.5	0	0	1	0	2.5	0.357143	1	0.416667
Jiménez, F.; Naranjo, J. E.; Serradilla, F.; Pérez, E.; Hernández, M. J.; Ruis, T.; Anaya, J.J.; Díaz, A.	2016	Intravehicular, Short- and Long-Range Communication Information Fusion for Providing Safe Speed Warnings	1	N/A	0.5	1	0	0	1	0	3.5	0.5	1	0.583333
Jizba, T.	2017	Influence of HMI ergonomy on drivers in cooperative systems area	1	N/A	0	1	0	0	1	0	3	0.428571	1	0.5
Kidd, D.G.	2012	Response of part-time belt users to enhanced seat belt reminder systems of different duty cycles and duration	1	1	0.5	1	1	1	1	0	6.5	0.8125	0	0.785714
Köhler, L.; Bengler, K.; Mergl, C.; Maier, K.; Wimmer, M.	2014	Validation of a Telephone Manager for stressful driving situations	1	N/A	0	1	0	1	1	0	4	0.571429	1	0.5
Körber, M.; Prasch, L.; Bengler, K.	2017	Why Do I Have to Drive Now? Post Hoc Explanations of Takeover Requests	1	1	1	1	1	0	1	1	7	0.875	0	1
Kotte, J.; Josten, J.; Zlocki, A.; Eckstein, L.	2016	Impact of a visual and haptic driver advide and preview system on a range optimized way of driving in electric vehicles	1	N/A	0	1	0	0	1	0	3	0.428571	1	0.5
Koustanai, A.; Cavallo, V.; Delhomme, P.	2012	Simulator Training With a Forward Collision Warning System: Effects on Driver-System Interactions and Driver Trust	1	0	0.5	1	1	0	1	1	5.5	0.6875	0	0.785714
Krahnstöver, A.Z.	2017	Licht führt!? Konzeption und Evaluation van Fahrmanöverunterstützung durch lichtbasierte Fahrassistenzsysteme	1	N/A	0	1	0	1	1	1	5	0.714286	1	0.666667
Langer, D.; Dettman, A.; Leonhardt, V.; Pech, T.; Bullinger, A.C.; Wanielik, G.	2017	Predicting driver intentions: a study on users' intention to use	0	N/A	1	1	0.5	1	1	0	4.5	0.642857	1	0.583333
Liao, C.-F.	2013	Using a Smartphone Application to Support Visually Impaired Pedestrians at Signalized Intersection Crossings	1	N/A	0	1	N/A	0	1	0	3	0.5	2	0.6
Ma, J.; Zhou, F.	2016	Virtual dynamic message signs: a future mode for basic public traveller information	0	N/A	0	0.5	N/A	0	1	1	2.5	0.416667	2	0.5
Madigan, R.; Louw, T.; Merat, N.	2018	The effect of varying levels of vehicle automation on driver's lane changing behaviour	1	N/A	0	1	0	1	1	0	4	0.571429	1	0.5
McIlroy, R.C.; Stanton, N.; Godwin, L.	2017	Good vibrations: Using a haptic accelerator pedal to encourage eco-driving	1	N/A	0.5	1	0	0	1	1	4.5	0.642857	1	0.75
McIlroy, R.C.; Stanton, N.; Godwin, L.; Wood, A.P.	2016	Encouraging Eco-Driving with visual, auditory, and virbotactile stimuli	1	N/A	0.5	1	0	0	1	0	3.5	0.5	1	0.583333
Melman, T.; de Winter, J.C.F., Abbink, D.A.	2016	Does haptic steering guidance instigate speeding? A driving simulator study into causes and remedies	1	N/A	0	1	0	0	1	0	3	0.428571	1	0.5
Merrikhpour, M.	2017	Utilizing the Social Norms Theory for Mitigating Teen Driver Distraction	1	1	0	1	0.5	1	1	0	5.5	0.6875	0	0.642857
Müllhäuser, M.	2017	Tactile cueing with active cycling stick for helicopter obstacle avoidance: development and pilot acceptance	1	N/A	0	0	N/A	0	1	0	2	0.333333	2	0.4
Nordhoff, S.; de Winter, J.; Madigan, R.; Merat, N.; van Arem, B.; Happee, R.	2018	User acceptance of automated shuttles in Berlin-Schöneberg: A questionnaire study	1	N/A	0	1	1	1	1	1	6	0.857143	1	0.833333
Othersen, I.	2016	Vom Fahrer zum Denker und Teilzeitlenker: Einflussfaktoren und Gestaltungsmerkmale nutzerorientierter Interaktionskonzepte für die Überwachungsaufgabe des Fahrers im teilautomatisierten Modus	1	1	0	1	0.5	1	1	0	5.5	0.6875	0	0.642857
Perelló, J.R.; Gomila, A.; García-Quinteiro, E.M.; Miranda, M.	2016	Testing New Solutions for Eco-Driving: Haptic Gas Pedals in Electric Vehicles	1	N/A	0	1	0	0.5	1	0	3.5	0.5	1	0.5
Petermeijer, S.; Abbink, D.A.; de Winter, J.	2015	Should Drivers Be Operating Within an Automation Free Bandwidth? Evaluating Haptic Steering Support Systems With Different Levels of Authority	1	N/A	0.5	1	0	0.5	1	0	4	0.571429	1	0.583333
Petermeijer, S.; Bazilinskyy, P.; de Winter, J.	2017	Take-over again: Investigating multimodal and directional TORs to get the driver back into the loop	1	N/A	1	1	0	1	1	0	5	0.714286	1	0.666667
Petermeijer, S.; Cieler, S.; de Winter, J.	2017	Comparing spatially static and dynamic vibrotactile take-over requests in the driver seat	1	N/A	1	1	0	1	1	0	5	0.714286	1	0.666667
Petermeijer, S.; Doubek, F.; de Winter, J.	2017	Driver response times to auditory, visual, and tactile take-over requests: A simulator study with 101 participants	1	0	0	1	0	0	1	0	3	0.375	0	0.428571
Pinotti, D.; Piccinini, G.F.B.; Tango, F.	2014	Adaptive human machine interface based on the detection of drivers cognitive state using machine learning approach	1	N/A	0	1	0	0.5	1	0	3.5	0.5	1	0.5
Politis, I.; Langdon, P.; Adebayo, D.; Bradley, M.; Clarkson, P.J.; Skrypchuk, L.; Mouzakitis, A.; Eriksson, A.; Brown, J.W.H.; Revell, K.; Stanton, N.	2018	An Evaluation of Inclusive Dialogue-Based Interfaces for the Takeover of Control in Autonomous Cars	1	N/A	0	1	0	0	0.5	0	2.5	0.357143	1	0.416667
Prasch, L.; Tretter, S.	2016	Ich bin dann mal raus. Erklärbares Automationsverhalten und Vertrauen	1	N/A	0	0.5	0	0	1	0	2.5	0.357143	1	0.416667
Rahman, M. M.; Lesch, M.F.; Horrey, W.J.; Strawderman, L.	2017	Assessing the utility of TAM, TBT, and UTAUT for advanced driver assistance systems	1	N/A	1	1	1	1	1	1	7	1	1	1
Rakauskas, M.E.; Graving, J.S.; Manser, M.P.; Jennes, J.W.	2010	Determining the Accuracy and Acceptance of Using Driver Interface Display Components and Fuel Economy Information Types	1	N/A	0	0.5	0	0	1	0	2.5	0.357143	1	0.416667
Rakauskas, M.; Ward, N.; Gorjestani, A.; Shankwitz, C.; Donath, M.	2005	Evaluation of a DGPS Driver Assistive System for Snowplows and Emergency Vehicles	1	N/A	0	1	0	0	1	0	3	0.428571	1	0.5
Risto, M.	2014	Cooperative In-Vehicle Advice: A study into drivers' ability and willingness to follow tactical driver advice	1	N/A	1	1	0	1	1	0	5	0.714286	1	0.666667
Rook, A.M.; Hogema, J.H.	2005	Effects of Human-Machine Interface Design for Intelligent Speed Adaptation on Driving Behavior and Acceptance	0	0	0	1	1	0	1	0	3	0.375	0	0.428571
Saito, Y.; Mitsumoto, T.; Raksincharoensak, P.	2016	Effectiveness of a Risk Predictive Shared Steering Control Based on Potential Prediction of Collision with Vulnerable Road Users	1	N/A	0	1	0	0	1	0	3	0.428571	1	0.5
Sasangohar, F.; Donmez, B.; Easty, A.C.; Trbovich, P.L.	2015	Mitigating nonurgent interruptions during high-severity intensive care unit tasks using a task-severity awareness tool: A quasi-controlled observational study	1	N/A	0.5	0	0	1	1	1	4.5	0.642857	1	0.583333
Sayer, J.R.; LeBlanc, D.; Mefford, M.L.; Devonshire, J.	2007	Field Test Results of a Road Departure Crash Warning System: Driver Acceptance, Perceived Utility and Willingness to Purchase	0	N/A	0	0.5	0	0	0.5	1	2	0.285714	1	0.333333
Schieben, A.; Griesche, S.; Hesse, T.; Fricke, N.; Baumann, M.	2014	Evaluation of three different interaction designs for an automatic steering intervention	1	1	0	1	1	1	1	0	6	0.75	0	0.714286
Schmalfuß, F.; Mühl, K.; Krems, J.F.	2017	Dircet experience with battery electric vehicles (BEVs) matters when evaluating vehicle attributes, attitude and purchse intention	1	1	1	1	0.5	0.5	1	1	7	0.875	0	0.928571
Shahab, Q.	2014	Cooperative speed assistance: Interaction and persuasion design	1	1	0	0.5	0	1	1	0	4.5	0.5625	0	0.5
Shen, S.; Neyens, D.M.	2017	Assessing drivers' response during automated support system failures with non-driving tasks	1	0	0	1	0	1	1	0	4	0.5	0	0.428571
Shyrokau, B.; de Winter, J.; Stroosma, O.; Dijksterhuis, C.; Loof, J.; van Paassen, R.; Happee, P.	2018	The effect of steering-system linearity, simulator motion, and truck driving experience on steering of an articulated tractor-semitrailer combination	0	1	0.5	1	0.5	0.5	1	0	4.5	0.5625	0	0.571429
Simon, K.; Jentsch, M.; Bullinger, A.C.; Meincke, E.; Schamber, G.	2015	Sicher aber langweilig? Auswirkungen vollautomatisierten Fahrens auf den erlebten Fahrspaß	1	1	0.5	1	1	0	1	0	5.5	0.6875	0	0.785714
Spyropoulou, I.K.; Karlaftis, M.G.; Reed, N.	2014	Intelligent Speed Adaptation and driving speed: Effects of different system HMI functionalities	0	N/A	0	1	0	0	1	1	3	0.428571	1	0.5
Stahl, P.; Donmez, B.; Jamieson, G.A.	2016	Supporting anticipation in driving through attentional and interpretational in-vehicle displays	1	1	0.5	1	1	0	1	0	5.5	0.6875	0	0.785714
Staubach, M.; Schebitz, N.; Köster, F.; Kuck, D.	2014	Evaluation of an eco-driving support system	0	N/A	1	1	0	0	1	1	4	0.571429	1	0.666667
Tijerina, L.; Blommer, M.; Curry, R.; Swaminathan, R.; Kochhar, D.; Talamonti	2016	An Exploratory Study of Driver Response to Reduced System Confidence Notifications in Automated Driving	0	1	0	0.5	0.5	0	1	0	3	0.375	0	0.428571
Urhahne, J.A.	2016	Who is driving my car? Development and analysis of a control transition strategy for collaborative automated congestion driving	1	1	0	0.5	0	0	1	0	3.5	0.4375	0	0.5
van den Beukel, A.P.; van der Voort, M.C.	2017	How to assess driver's interaction with partially automated driving systems - A framework for early concept assessment	1	1	0.5	0.5	0.5	0	0.5	0	4	0.5	0	0.571429
van den Beukel, A.P.; van der Voort, M.C.; Eger, A.O.	2016	Supporting the changing driver's task: Exploration of interface designs for supervision and intervention in automated driving	1	N/A	0	1	0	0.5	1	0	3.5	0.5	1	0.5
van Driel, C.J.G.; Hoedemaeker, M.; van Arem, B.	2007	Impacts of a congestion assistant on driving behaviour and acceptance using a driving simulator	1	N/A	0	0.5	0	0	1	0	2.5	0.357143	1	0.416667
van Nes, N.; Brandenburg, S.; Twisk, D.	2010	Improving homogeneity by dynamic speed limit systems	1	1	0	0.5	1	1	1	0	5.5	0.6875	0	0.642857
Várhelyi, A.; Kaufmann, C.; Persson, A.	2015	User-related assessment of a Driver assistance System for Continuous Support - A field trial	1	N/A	0	1	0	0	1	0	3	0.428571	1	0.5
Van Oosterhout, J.; Heemskerk, CJM; de Baar, M R; van der Helm, FCT; Abbink, D A	2018	Tele-Manipulation with two asymmetric slaves: two operators perform better than one	1	0	1	0.5	0	0	1	1	4.5	0.5625	0	0.642857
Verberne, F.M.F.; Ham, J.; Midden, C.J.H.	2012	Trusting Automation Technology for Safer Roads: The Effect of Shared Driving Goals	1	1	0	0	0.5	0	1	1	4.5	0.5625	0	0.642857
Vlassenroot, S.; Broekx, S.; De Mol, J.; Int Panis, L.; Brijs, T.; Wets, G.	2007	Driving with intelligent speed adaptation: Final results of the Belgian ISA-trial	1	0	0.5	0.5	0.5	0	1	0	3.5	0.4375	0	0.5
Vlassenroot, S.; Brookhuis, K.; Marchau, V.; Witlox, F.	2010	Towards defining a unified concept for the acceptability of Intelligent Transport Systems (ITS): A conceptual analysis based on the case of Intelligent Speed Adaptation (ISA)	1	N/A	1	0	0	1	1	1	5	0.714286	1	0.666667
Wang, M.J.; Duan, L.; Wang, J.X.; Sun, D.; Chen, F.	2016	Drive Advisory System: Do Swedish and Chinese Drivers Appreciate It in the Same Way?	1	1	0	0.5	0	0	0.5	0	3	0.375	0	0.428571
Wang, M.J.; Lyckvi, S.L.; Hong, C.; Dahlstedt, P.; Chen, F.	2017	Using Advisory 3D Sound Cues to Improve Drivers’ Performance and Situation Awareness	1	N/A	0	1	0	0	1	0	3	0.428571	1	0.5
Will, C.; Schuller, A.	2016	Understanding user acceptance factors of electric vehicle smart charging	1	N/A	0.5	0.5	0	1	1	1	5	0.714286	1	0.666667
Winkler, S.; Kazazi, J.; Vollrath, M.	2018	Practice makes better - Learning effects of driving with a multi-stage collision warning	1	0	0	1	0	1	1	0	4	0.5	0	0.428571
Wolter, S.	2017	Subjective Evaluation of Driver Assistance Systems in an International Sample	1	N/A	0.5	0.5	0	0	0.5	0	2.5	0.357143	1	0.416667
Young, K.L.; Regan, M.A.; Triggs, T.J.; Jontof-Hutter, K.; Newstead, S.	2010	Intelligent speed Adaptation - Effects and acceptance by young inexperienced drivers	1	1	0	1	0.5	0	1	0	4.5	0.5625	0	0.642857
Zhao, G.; Wu, C.	2013	Effectiveness and acceptance of the intelligent speeding prediction system (ISPS)	1	0	0	1	0	0	1	0	3	0.375	0	0.428571
