# Supplementary material for: Method-oriented systematic review on the simple scale for acceptance measurement in advanced transport telematics
Source: PLoS One. 2021 Mar 25;16(3):e0248107. doi: 10.1371/journal.pone.0248107 (PMC7993792; doi:10.1371/journal.pone.0248107)
Supplement: S3 Dataset — (XLSX) [file pone.0248107.s007.xlsx]

## Sheet: 128 included studies
Authors	Year	Study title	Geographical setting	Institutional link	Article type	Journal	Domain of study	Study design	Research questions	Sample size	N Men	N Women	Age (Mean)	Age (SD)	Methods	Study outcomes	(Experimental) Conditions	Scale level	Scale range	Presentation of scale results	Factor loading usefulness	Factor loading satisfaction	Usefulness median	Usefulness mean	Usefulness SD	Satisfying median	Satisfying mean	Satisfying SD	Acceptance total mean	Acceptance total SD	Reliability usefulness	Reliability satisfaction	Reliability total	Model variables	Correlates of Laan	Other statistics	Translations of adjectives	Miscellaneous	Team member
Adell, E.; Várhelyi, A.; Alonso, M.; Plaza, J.	2008	Developing human-machine interaction components for a driver assistance system for safe speed and safe distance	Spain, Sweden	Dept. of Technology and Society, Lund University; Fundacion CIDAUT, Parque Technologico de Boecillo	Peer review journal	IET Intelligent Transport Systems	driver assistance systems	within- and between-subjects design	The objective is to provide recommendations for HMI solutions for a driver-assistance system to keep a safe speed and distance.	123	not reported	not reported	not reported	not reported	In-lab tests with mockup equipment and questionnaire	The overall results provide recommendations for visual, auditory and haptic feedback alternatives to build a driver support system for safe speed and safe distance. VdL: Pulsating pedal was better accepted than counter force pedal.	Force feedback pedal	continuous	-50 to 50	VDL-diagram aggregated	not reported	not reported	not reported	6	not reported	not reported	-7.11	not reported	not reported	not reported	not reported	not reported	not reported	no model	not reported	95% confidence intervalls: usefulness satisfaction	English version as in Van der Laan et al. (1997), but no translation reported	modified version of the method proposed by van der Laan et al. same items, different scale	JZ, LP
																	Pulsating pedal							19.333			1.11									95% confidence intervalls: usefulness satisfaction
Adell, E.; Várhelyi, A.; dalla Fontana, M.	2011	The effects of a driver assistance system for safe speed and safe distance- A real-life field study	Italy	Dept. of Technology and Society, Lund University, Sweden Universita di Trento, Italy	Peer review journal	Transportation Research: Part C	driver assistance systems	within-subjects design	The aim of the study reported in this paper is to evaluate the effects of the SAPENCE system for ‘‘safe speed and safe distance” support on driver behaviour, reactions, workload and acceptance when driving with it in real traffic conditions.	19	10	9	45.4737	not reported	Field trial and questionnaire	The system was perceived as useful and satisfactory. The drivers’ aggregated estimation of the items assessing usefulness was on average 29 (SD 14) on a scale from -50 to +50 and the aggregated satisfaction score was 18 (SD 20).	none	not reported	-50 to 50	Numbers in text	not reported	not reported	not reported	29	14	not reported	18	20	not reported	not reported	not reported	not reported	not reported	no model	not reported	not reported	not reported	modified version of the method proposed by van der Laan et al. same items, different scale	JZ, LK
Adell, E.; Várhelyi, A.; dalla Fontana, M.; Bruel, L.	2008	Test of HMI Alternatives for Driver Support to Keep Safe Speed and Safe Distance - A Simulator Study	France	Dept. of Technology and Society Lund University Sweden Università di Trento, Italy PSA Peugeot Citroen, Velizy Viallacoublay, Cédex, France	Peer review journal	The Open Transportation Journal	driver assistance systems	within- and between-subjects design	This paper uses a driving simulator to evaluate the effects on driver behaviour and acceptance of the “Safe speed and safe distance” system. It also explores how different HMI alternatives for visual and haptic feedback influence the effects.	34	30	4	not reported	not reported	Driving simulator and questionnaire	Compiling the comprehensive factors “usefulness” and “satisfactory” the system in general was believed to have a higher “usefulness” than “satisfaction”. The “usefulness” and “satisfaction” of the SASPENCE system were affected by the use of different haptic and visual alternatives. Compiling the average score for “usefulness” and “satisfaction”, all feedback alternatives resulted in a positive ra…	SASPENCE h1	continuous	-5 to 5	VDL-diagram aggregated	not reported	not reported	not reported	1.90244	not reported	not reported	0.439024	not reported	not reported	not reported	not reported	not reported	not reported	no model	not reported	t-tests for differences between the conditions without alpha-level corrections ANOVAs for comparisons between conditions	not reported	modified version of the method proposed by van der Laan et al. same items, different scale	JZ, LK
																	SASPENCE h2						not reported	2.80488	not reported	not reported	1.34146	not reported	not reported	not reported
																	SASPENCE h3						not reported	2.90244	not reported	not reported	0.731707	not reported	not reported	not reported
																	SASPENCE h4						not reported	1.86585	not reported	not reported	-0.585366	not reported	not reported	not reported
																	SASPENCE v1						not reported	2.44737	not reported	not reported	0.455128	not reported	not reported	not reported
																	SASPENCE v2						not reported	2.27632	not reported	not reported	0.576923	not reported	not reported	not reported
																	Safe speed h1						not reported	1.78889	not reported	not reported	-0.258427	not reported	not reported	not reported
																	Safe speed h2						not reported	1.82222	not reported	not reported	-0.494382	not reported	not reported	not reported
																	Safe speed h3						not reported	1.57778	not reported	not reported	-1.08989	not reported	not reported	not reported
																	Safe speed h4						not reported	1.07778	not reported	not reported	-1.24719	not reported	not reported	not reported
																	Safe speed v1						not reported	1.31111	not reported	not reported	1	not reported	not reported	not reported
																	Safe speed v2						not reported	0.677778	not reported	not reported	1.02809	not reported	not reported	not reported
																	Safe distance h1						not reported	1.9	not reported	not reported	0.444444	not reported	not reported	not reported
																	Safe distance h2						not reported	1.63333	not reported	not reported	-0.177778	not reported	not reported	not reported
																	Safe distance h3						not reported	1.34444	not reported	not reported	-0.711111	not reported	not reported	not reported
																	Safe distance h4						not reported	0.833333	not reported	not reported	-1.48889	not reported	not reported	not reported
																	Safe distance visual						not reported	1.51111	not reported	not reported	1.07778	not reported	not reported	not reported
																	Safe distance auditory						not reported	0.833333	not reported	not reported	-0.588889	not reported	not reported	not reported
Adell, E.; Várhelyi, A.; Hjälmdahl, M.	2008	Auditory and haptic systems for in-car speed management - A comparative real life study	Hungary, Spain	Dept. of Technology and Society, Lund University	Peer review journal	Transportation Research: Part F	intelligent speed adaptation	within- and between-subjects design	In the present paper the effects of and differences between two HMI solutions (the AAP and the BEEP-system) for speed limit warning are evaluated in field trials using the same experimental design in two European countries. The paper also explores the differences in effect and experiences in Central Europe (Hungary, 2003) and Southern Europe (Spain, 2004).	37	30	9	43.03	not reported	Field trial and questionnaire	Most of the drivers had a positive attitude to the concept of the tested ISA systems. Both systems were considered ‘‘good”, ‘‘effective” ‘‘useful”, ‘‘assisting” and ‘‘raising alertness” (all items relating to ‘‘usefulness”). Nonetheless, the BEEP-system was considered ‘‘annoying” and ‘‘irritating”, but also ‘‘raising alertness” more than the AAP. In spite of this the acceptance of the BEEP seemed…	AAP system	not reported	not reported	Numbers in text	not reported	not reported	not reported	0.86	not reported	not reported	0.17	not reported	not reported	not reported	not reported	not reported	not reported	no model	not reported	ANOVAs for items between countries and systems ANOVA for subscale differences between countries and systems with no statistically significant main effects or interactions found	not reported	estimated marginal means are reported conflict in sample size: 37 answers for VDL do not correspond to 39 participants in method section unclear scale range, because authors have previously adopted the scale	JZ, LK
																	BEEP system						not reported	0.85	not reported	not reported	-0.28	not reported	not reported	not reported
																	Hungary						not reported	0.74	not reported	not reported	0.12	not reported	not reported	not reported
																	Spain						not reported	0.96	not reported	not reported	-0.23	not reported	not reported	not reported
Albert, M.; Lange, A.; Schmidt, A.; Wimmer, M.; Bengler, K.	2015	Automated driving - Assessment of interaction concepts under real driving conditions	Germany	Institute of Ergonomics, Technische Universität München,Germany Carmeq GmbH, Germany AUDI AG	Conference Proceedings	Procedia Manufacturing	automated driving	within-subjects design	The acceptance ratings will be best for the maneuver based concepts (B and C, according to 2.3.).	37	31	6	32.47	5.41	Field trial and questionnaire	Within the limitations, findings show the drivers’ preference to transfer as many tasks as possible to the automated system, thus raising comfort and satisfaction while the loss of control over the vehicle’s actions plays a minor role in the rating for the overall acceptability of the sole concepts	Concept A	5-point rating-scale items	-2 to 2	VDL-diagram aggregated	not reported	not reported	not reported	0.0598456	not reported	not reported	-0.214586	not reported	not reported	not reported	not reported	not reported	not reported	no model	not reported	ANOVAs between conditions for usefulness F(3,105)=0.494, p=.687, eta=.01 and satisfying F(3, 105)=6.609, p <.001, eta=.16	not reported		JZ
																	Concept B				not reported	not reported	not reported	0.0598456	not reported	not reported	-0.00734523	not reported	not reported	not reported
																	Concept C				not reported	not reported	not reported	0.0965251	not reported	not reported	0.118573	not reported	not reported	not reported
																	Concept D				not reported	not reported	not reported	0.00868726	not reported	not reported	0.139559	not reported	not reported	not reported
Beggiato, M.; Krems, J.	2013	The evolution of mental model, trust and acceptance of adaptive cruise control in relation to initial information	Germany	Cognitive and Engineering Psychology, TU Chemnitz	Peer review journal	Transportation Research: Part F	driver assistance systems	within-subjects design longitudinal	How do different initial mental models of ACC affect system trust an acceptance over time? How does a user's mental model evolve with experience?	51	25	26	24	2.37	Driving simulator and questionnaire	Results concerning trust and acceptance of the system show an effect of initial information: The more potentially critical situations presented in preliminary information, the less the initial trust and acceptance of the system is, after reading the description.	Correct after reading description	5-point rating scale	-2 to 2	Figure aggregated	"A total of nine items resulted in the two acceptance dimensions usefulness and satisfaction"; scores not reported		not reported	0.52	not reported	not reported	0.71	not reported	not reported	not reported	Range between .728 and .865 (Cronbach's alpha)	Range between .741 and .896 (Cronbach's alpha)	not reported	Trust, acceptance, mental model	not reported	The contrast model showed small to medium effect sizes for the two acceptance subscales ‘‘usefulness’’, r(203) = .181, p = .005, and ‘‘satisfaction’’, r(203) = .199, p = .002.	not reported		JZ, LP
																	correct after trial 1						not reported	0.74	not reported	not reported	0.95	not reported	not reported	not reported
																	correct after trial 2						not reported	0.725	not reported	not reported	1.06	not reported	not reported	not reported
																	correct after trial 3						not reported	0.7	not reported	not reported	0.82	not reported	not reported	not reported
																	Incomplete after reading description						not reported	0.79	not reported	not reported	0.63	not reported	not reported	not reported
																	incomplete after trial 1						not reported	0.64	not reported	not reported	0.71	not reported	not reported	not reported
																	incomplete after trial 2						not reported	0.5	not reported	not reported	0.57	not reported	not reported	not reported
																	incomplete after trial 3						not reported	0.565	not reported	not reported	0.62	not reported	not reported	not reported
																	Incorrect after reading description						not reported	0.4	not reported	not reported	0.52	not reported	not reported	not reported
																	incorrect after trial 1						not reported	0.575	not reported	not reported	0.6	not reported	not reported	not reported
																	incorrect after trial 2						not reported	0.43	not reported	not reported	0.415	not reported	not reported	not reported
																	incorrect after trial 3						not reported	0.74	not reported	not reported	0.82	not reported	not reported	not reported
Beggiato, M.; Pereira, M.; Petzoldt, T.; Krems, J.	2015	Learning and developement of trust, acceptance and the mental model of ACC. A longitudinal on-road study	Germany	Cognitive and Engineering Psychology, TU Chemnitz	Peer review journal	Transportation Research: Part F	driver assistance systems	within-subjects design longitudinal	How do trust and acceptance develop under real conditions when having full information from the owner’s manual? Do trust and acceptance increase continuously or do they decline after an initial peak? Does trust and acceptance eventually stabilize and at what point does this occur?	15	8	7	28	1.82	Field trial and questionnaire	Overall, results on the development of trust, acceptance and learning show a non-linear trend over time. For all parameters, a steep growth was observed in the first sessions with a subsequent stabilization and no substantial declines. Thus, the overall development of trust, acceptance and learning appears to be similar to the process that occurs in other domains, such as perceptual-motor skills,…	Session 1	5-point bipolar rating scale	-2 to 2	Figure aggregated	performed with only one factor named acceptance; factor scores not reported		not reported	not reported	not reported	not reported	not reported	not reported	0.5	not reported	not reported	not reported	Range between .722 and .831 for all sessions	Trust, acceptance, mental model, self-reported learning	not reported	Power functions and goodness-of-fit: P= 1.19-0.68x^-2.55 R²=0,145 RMSE=0,491	not reported		JZ, LP
																	Session 2						not reported	not reported	not reported	not reported	not reported	not reported	1.09	not reported
																	Session 3						not reported	not reported	not reported	not reported	not reported	not reported	1.08	not reported
																	Session 4						not reported	not reported	not reported	not reported	not reported	not reported	1.06	not reported
																	Session 5						not reported	not reported	not reported	not reported	not reported	not reported	1.2	not reported
																	Session 6						not reported	not reported	not reported	not reported	not reported	not reported	1.13	not reported
																	Session 7						not reported	not reported	not reported	not reported	not reported	not reported	1.16	not reported
																	Session 8						not reported	not reported	not reported	not reported	not reported	not reported	1.17	not reported
																	Session 9						not reported	not reported	not reported	not reported	not reported	not reported	1.09	not reported
																	Session 10						not reported	not reported	not reported	not reported	not reported	not reported	1.22	not reported
Bellotti, F.; de Gloria, A.; Montanari, R.; Dosio, N.; Morreake, D.	2005	COMUNICAR: designing a multimedia, context-aware human-machine interface for cars	Italy, Sweden	Dept of Electronics and Biophysical Engineering, University of Genova; Dept of Sciences and Methods of Engineering, University of Modena and Reggio Emilia; FIAT Research Center, Orbassano	Peer review journal	Cognition, Technology & Work	human-machine interfaces	within-subjects design	Evaluation of COMUNICAR, a context-aware human-machine interface for cars: Which are the most suited formats for driver's input and systems's output for each of the implemented functions? How can the management of all the interactions between messages that could simultaneously compete for the driver's attention an the auditoy and display space be defined?	32	16	16	32	not reported	Driving simulator, field trial, and questionnaire	The analysis of the acceptance questionnaire provided evidence that the participants held generally positive attitudes towards the COMUNICAR system. Italian participants rated the system significantly higher for both ‘‘usefulness’’ and ‘‘satisfying’’. The notion of a sufficiently high acceptance was also supported by the participants’ responses in the post-test interview.	simulator test with IMS	not reported	not reported	Simple text	not reported	not reported	not reported	not reported	not reported	not reported	not reported	not reported	not reported	not reported	not reported	not reported	not reported	no model	not reported	not reported	not reported	Authors only report results of VDL in text without mentioning numbers ("Italian participants rated the system significantly higher for both ‘‘usefulness’’ and ‘‘satisfying’’".) No mention of calculations to support these claims	JZ, LP
																	simulator test without IMS						not reported	not reported	not reported	not reported	not reported	not reported	not reported	not reported
																	road test with IMS						not reported	not reported	not reported	not reported	not reported	not reported	not reported	not reported
																	road test without IMS						not reported	not reported	not reported	not reported	not reported	not reported	not reported	not reported
Black, D.; Unger, M.; Fischer, N.; Kikinis, R.; Hahn, H.; Neumuth, T.; Glaser, B.	2017	Auditory display as feedback for a novel eye-tracking system for sterile operating room interaction	Germany*	Medical Image Computing, University of Bremen; Jacobs University, Bremen; Fraunhofer MEVIS, Bremen; Innovation Center Computer Assisted Surgery, Leipzig; Leipzig University of Applied Sciences	Peer review journal	International Journal of Computer Assisted Radiology and Surgery	operating room interactions	between-subjects design	What is the effect of auditory display as a substitute for the loss of tactile feedback during sterile interation tasks in surgery rooms? How the perception of audiovisual feedback differ from visual-only feedback using the eye-tracker?	26	18	8	29	not reported	In-lab tests with eyetrackers and questionnaires	Both usefulness and satisfaction with the eye-tracking system were rated significantly higher when using audiovisual feedback as opposed to visual-only feedback	Audiovisual feedback	not reported	-2 to 2	Numbers in Table	not reported	not reported	not reported	1.26	0.62	not reported	1.11	0.66	not reported	not reported	not reported	not reported	not reported	Workload, agreement and acceptance	not reported	ANOVAs with VDL-scale overall, usefulness, and satisfying between the two conditions	not reported		JZ, LK
																	Visual feedback				not reported	not reported	not reported	0.88	0.61	not reported	0.69	0.66	not reported	not reported
Blömacher, K.; Nöcker, G.; Huff, M.	2018	The role of system description for conditionally automated vehicles	Germany*	Daimler AG, Active Safety Driver Assistance Systems, Sindelfingen; German Research Institute for Adult Education, Department of Research Infrastructures, Bonn	Peer review journal	Transportation Research: Part F	automated driving	within-subjects design	What impact has the level of system description for conditionally automated vehicles on drivers' knowledge, trust and acceptance?	120	51	68	39.4	11.78	In-lab experiment with videos as stimulus material and questionnaires	Acceptance in the system of a conditionally automated vehicle is independent of preliminary system information and time	Correct before	5-point rating scale	-2 to 2	Numbers in Table	not reported	not reported	not reported	0.449	1.254	not reported	-0.061	1.323	not reported	not reported	0.7	0.69	not reported	trust, knowledge, and acceptance as dependent variables; time and preliminary system information as effects on acceptance	not reported	type II Wald Chi-Squared test non-significant	not reported	none	JZ, LP
																	Correct after				not reported	not reported	not reported	0.532	1.433	not reported	-0.14	1.49	not reported	not reported
																	Incomplete before				not reported	not reported	not reported	0.475	1.182	not reported	-0.1	1.172	not reported	not reported
																	Incomplete after				not reported	not reported	not reported	0.385	1.206	not reported	-0.106	1.247	not reported	not reported
																	Incorrect before				not reported	not reported	not reported	0.458	1.16	not reported	-0.079	1.16	not reported	not reported
																	Incorrect after				not reported	not reported	not reported	0.405	1.19	not reported	-0.039	1.234	not reported	not reported
Breugelmans, J.; Lin, Y.; Cai, H.	2009	Incorporating operator states in driver assistance systems control	Netherlands*	Industrial Engineering and Innovation Sciences Department, Eindhoven University of Technology Mechanical and Industrial Engineering Department, Northeastern University Boston	Conference Proceedings	N/A	driver assistance systems	within-subjects design	the scores on the acceptance questionnaire will reveal a significant improvement between the Audiotactile and Adaptive response designs since through the operator state induced adaptation of warning signals, users will experience a more satisfying interaction with the system	18	not reported	not reported	25.9	5.4	Driving simulator and questionnaire	The Adaptive system also achieved an increased amount of user approval, as indicated by the acceptance questionnaire, which is another important step forward, since as indicated, user approval is a key aspect in any contemporary technology's future success.	Audiotactile	5-point scale	-2 to 2	Numbers in text	not reported	not reported	not reported	0.91	0.9	not reported	0.33	1.32	not reported	not reported	not reported	not reported	not reported	no model	not reported	t-tests between conditions 1 and 2 for usefulness (p=.017) and satisfying (p=.026); and conditions 1 and 3 for usefulness (p=.33) and satisfying (p=.41)			JZ
																	Adaptive						not reported	1.36	0.47	not reported	0.85	0.85	not reported	not reported
																	None						not reported	0.99	0.68	not reported	0.39	0.94	not reported	not reported
Brookhuis, K. A.; de Waard, D.	1999	Limiting speed, towards an intelligent speed adaptar (ISA)	Netherlands	Centre for Environmental and Traffic Psychology, University of Groningen	Peer review journal	Transportation Research: Part F	intelligent speed adaptation	within- and between-subjects design	The purpose of the study is to investigate whether speeding can be reduced by simple in-car feedback.	24	not reported	not reported	not reported	not reported	Driving simulator and questionnaire	Speed-reducing effects of feedback were found, but these were not as large as in previous experiments. Acceptance largely depends on feedback system. Some subjects used the continuous feedback to keep their speed in the margin of ``limit to limit+10%''. Feedback reduces speed variability.	Before and after test rides; however, only one value for usefulness and satisfaction is reported without assigning it to conditions	not reported	-2 to 2	Numbers in text	not reported	not reported	not reported	-1.04	not reported	not reported	0.16	not reported	not reported	not reported	not reported	not reported	not reported	no model	not reported	not reported	not reported		JZ
Brookhuis, K.A.; Dicke, M.	2009	The effects of travel information presentation through nomadic systems on driver behaviour	Netherlands	Experimental & Work Psychology, University of Groningen; Delft University of Technology; Goudappel Coffeng, BV, Deventer	Peer review journal	European Transport Research Review	driver assistance systems	within- and between-subjects design	What is the best feasible travel information system when considering usability, safety, perception, comprehension, memory and task demands? Are there differences in information processing or in preferences between native Dutch speakers and non-native Dutch speakers?	24	16	8	29.65	not reported	Driving simulator and questionnaire	Natives evaluated the information-providing systems as less useful than did the non-natives; usability scale measured prior to trials already showed a similar difference between the two groups; the two groups differ in the degree of comfort they experienced while information was provided to them: non-natives > natives; SMS evaluated as the least usable + comfortable	SMS native	not reported	-2 to 2	Bar chart aggregated	not reported	not reported	not reported	0	not reported	not reported	-1.15842	not reported	not reported	not reported	not reported	not reported	not reported	workload and acceptance	not reported	ANOVAs between groups	not reported	Usefulness renamed usability and satisfying renamed comfort Not clear which usability scale is reported	LK, JZ
																	SMS non-natives						not reported	0.342657	not reported	not reported	0.247525	not reported	not reported	not reported
																	PDA natives						not reported	0.65035	not reported	not reported	0.148515	not reported	not reported	not reported
																	PDA non-natives						not reported	1.1049	not reported	not reported	0.574257	not reported	not reported	not reported
																	Auditory natives						not reported	0.797203	not reported	not reported	0.633663	not reported	not reported	not reported
																	Auditory non-natives						not reported	0.965035	not reported	not reported	1.09901	not reported	not reported	not reported
Brookhuis, K. A.; van Driel, C. J. G.; Hof, T.; van Arem, B.; Hoedemaeker, M.	2008	Driving with a congestion assistant; mental workload and acceptance	Netherlands	University of Groningen; University of Twente; TNO Human Factors, Soesterberg	Peer review journal	Applied Ergonomics	driver assistance systems	within-subjects design	What effect do Congestion Assistants on drivers?	37	30	7	41.5	not reported	Driving simulator and questionnaire	Driving with congestion while in congestion assistant leads to decreased driver mental workload, but just before congestions starts it may add workload. Acceptance is generally high, though not in all respects.	Before drive: System general	Likert scale	-2 to 2	Bar chart aggregated	not reported	not reported	not reported	1.03	not reported	not reported	0.81	not reported	not reported	not reported	not reported	not reported	not reported	workload and acceptance	not reported	not reported	not reported		JZ, LP
																	Before drive: Warning system							1.26613	not reported		1.06452	not reported
																	Before drive: Active gaspedal							0.741935	not reported		-0.0806452	not reported
																	Before drive: Stop & Go automated driving							0.596774	not reported		0.403226	not reported
																	Normal vision: System general							1.07018	not reported		1	not reported
																	Normal vision: Warning system							1.35965	not reported		1.07018	not reported
																	Normal vision: Active gaspedal							0.552632	not reported		-0.210526	not reported
																	Normal vision: Stop & Go automated driving							1.42105	not reported		1.08772	not reported
																	Fog: System General							1.24074	not reported		1.00926	not reported
																	Fog: Warning system							1.5	not reported		1.05556	not reported
																	Fog: Active gaspedal							0.62037	not reported		-0.101852	not reported
																	Fog: Stop & Go automated driving							1.0463	not reported		1	not reported
Bueno, M.; Fabrigoule, C.; Ndiaye, D.; Fort, A.	2014	Behavioural adaptation and effectiveness of a Forward Collision Warning System depending on a secondary cognitive task	France*	IFSTTAR-TS2-LESCOT, Bron; University of Lyon; University of Bordeaux Segalen; University of Paris-Est	Peer review journal	Transportation Research: Part F	vehicle safety systems	between-subjects design	1. Evaluation of the behavioural adaptation to an Forward Collision Warning System (FCWS). 2. Analysis of possible consequences of driving without the system after a short period of adaptation. 3. Evaluation ot the effectiveness of the system according to two different difficulty levels of a cognitive secondary task.	36	18	18	31.1	not reported	Driving simulator and questionnaire	Drivers adapted their behaviour positively when the system was introduced. Effectiveness and behavioural adaptation in the short term were dependent on the cognitive load induced by the secondary task.	Group SL: FCWS, low distraction, low difficulty secondary task	5-point Likert scale	-2 to 2	Numbers in text	not reported	not reported	not reported	0.68	not reported	not reported	0.16	not reported	not reported	not reported	not reported	not reported	not reported	no model	not reported	Mann-Whitney test did not reveal signigicant differences between Group SL and SH	French version of the scale, but items or translation procedure not reported		LP, JZ
																	Group SH: FCWS, high distraction, high difficulty secondary task						not reported	0.68	not reported	not reported	0.16	not reported	not reported	not reported
																	Group NL: no FCWS, low distraction, low difficulty secondary task						not reported	not reported	not reported	not reported	not reported	not reported	not reported	not reported
Bühler, F.; Cocron, P.; Neumann, I.; Franke, T.; Krems, J. F.	2014	Is EV experience related to EV acceptance? Results from a German field study	Germany	TU Chemnitz	Peer review journal	Transportation Research: Part F	electric vehicles	within-subjects design longitudinal	How are EVs perceived by early owners and does experience change the perception?	79	67	12	49	9.6	Field trial and questionnaire	EVs are perceived positively and expercience changes the perception significantly.	before receiving vehicle (T0)	not reported	-2 to 2	Numbers in Table	not reported	not reported	not reported	1.4	0.43	not reported	1.65	0.36	not reported	not reported	Range between .64 and .82	Range between .70 and .86	not reported	General Perception, Satisfaction, Usefulness, Willingness to pay (WTP) Willingness to Recommend (WTR), Experience	usefulness and satisfying (r=.55, p<.001) general perception and usefulness (r=.47, p=.004) general perception and satisfying (r=.34, p=.047)	Repeated measures ANOVA experience on Satisfying (F(2, 74) = 1.31, p = .277, eta = 03), and Usefulness, (F(2, 76) = 1.22, p = .300, eta = 03) not significant Regressions from sub-scales on WTP and WTR not significant	not reported	Combines two samples also published in Cocron et al. (2011) and Cocron et al. (2013) However, incompatible sample size reporting in the three studies	LP, JZ
																	after 3 months of usage (T1) both periods							1.35	0.45		1.66	0.39							usefulness and satisfaction (r=.62, p<.001) general perception and usefulness (r=.55, p<.001) general perception and satisfaction (r=.47, p<.001)
																	after 6 months of usage (T2) both periods							1.23	0.55		1.45	0.54							usefulness and satisfaction (r=.82, p<.001) general perception and usefulness (r=.61, p<.001) general perception and satisfaction (r=.61, p<.001)
Bühler, F.; Franke, T.; Cocron, P.; Schleinitz, K.; Neumann, I.; Ischebeck, M.; Krems, J.F.	2013	Driving an EV with no opportunity to charge at home - is this acceptable?	Germany	Dept. of Psychology, TU Chemnitz	Conference Proceedings	Proceedings of the Human Factors and Ergonomics Society Europe Chapter 2013 Annual Conference	electric vehicles	within- and between-subjects design longitudinal	The objective of the present study was to investigate if there are significant differences in perception, attitudes, and behavioural intentions between EV users that can charge at home and EV users that mainly charge at public charging stations.	35	16	2	49.3	10.5	Field trial and questionnaire	Results show that EV-related attitudes and purchase intentions did not significantly differ between the 2 groups at any point of data collection. Except for the general perception of EVs, no significant interaction effects of experience and charging circumstances were detected. Overall, we conclude that EVs also seem to be acceptable for city residents without private charging facilities.	Home charging t0	semantic differentials	-2 to 2	Figure aggregated	not reported	not reported	not reported	1.34568	not reported	not reported	1.59259	not reported	not reported	not reported	Range between .70 and .81	Range between .72 and .83	not reported	no model	not reported	Comparisons between conditions averaged across time points for usefulness F(1,33)=1.37, p=.250, eta=.04 and satisfying F(1,33)=2.81, p=.103, eta=.08	not reported		JZ
																	Home charging t1							1.24691	not reported		1.48148	not reported
																	Home charging t2							1.37037	not reported		1.59259	not reported
											15	2	45.3	11.8			Public charging t0							1.20988	not reported		1.25926	not reported
																	Public charging t1							1.03704	not reported		1.32099	not reported
																	Public charging t2							1.19753	not reported		1.35802	not reported
Chen, F.; Qvint, G.; Jarlengrip, J.	2007	Listen! There are other road users close to you–improve the traffic awareness of truck drivers	Sweden	Department of Computer Science and Engineering, Chalmers University of Technology, Sweden Volvo Technology Cooperation, Sweden	Conference Proceedings	Universal Access in Human-Computer Interaction, 4th International Conference on Universal Access in Human-Computer Interaction	driver assistance systems	within-subjects design	The purpose of the study is to see whether a 3D sound system can increase the driver’s traffic situation awareness by hearing different road user’s location, distance, moving speed and moving direction related to the vehicle, so it can reduce the visual loading.	7	7	0	not reported	not reported	Driving simulator and questionnaire	The results suggest that natural or realistic sounds (auditory icon) are most suitable to this application due to their intuitiveness, distinguish ability and relatively low degree of disturbance	None	bipolar questions with a neutral or zero reference point	-2 to 2	VDL-diagram aggregated	not reported	not reported	not reported	0.536398	not reported	not reported	0.2249	not reported	not reported	not reported	0.688	0.827	not reported	no model	not reported	not reported	not reported		JZ
Cocron, P.; Bühler, F.; Franke, T.; Neumann, I.; Dielmann, B.; Krems, J. F.	2013	Energy recapture through decleration regenerative braking in electric vehicles from a user perspective	Germany	Dept. of Psychology, TU Chemnitz	Peer review journal	Ergonomics	electric vehicles	within-subjects design longitudinal	How long does it take for EV novices to substitute conventional braking manoeuvres with regenerative braking? Based on user evalutation, what are strengths and weaknesses of an accelerator-triggered regenerative braking?	40	35	5	50	10.2	Field trial and questionnaire	quite high values on satisfaction and very high values on usefulness. System is regarded more useful than satisfying	period 1	not reported	-2 to 2	Numbers in text	not reported	not reported	2	not reported	not reported	1.75	not reported	not reported	not reported	not reported	not reported	not reported	not reported	see Bühler et al. (2014) for aggregate results of the sample	see Bühler et al. (2014) for aggregate results of the sample	see Bühler et al. (2014) for aggregate results of the sample	not reported	Sample also reported in Bühler et al. (2014) and Cocron et al. (2011) However, incompatible sample size reporting in the three studies	JZ,JW
																…generally trusted and accepted the regenerative braking system. Acceptance of regenerative braking as an additional focus of research (4) showed a similar trend as Trust. Acceptance for the system was already high at T0.3 in both subscales, Usefulness (Mdn = 1.80, IQR = 0.40) and Satisfaction (Mdn = 1.38, IQR = 0.94). A significant increase until T1 was found only in Satisfaction (Mdn = 1.75, IQ…	period 2: T0.3						1.8	not reported	not reported	1.38	not reported	not reported	not reported	not reported
																	period2: T1				not reported	not reported	not reported	not reported	not reported	1.75	not reported	not reported	not reported	not reported	not reported	not reported	not reported
Cocron, P.; Bühler, F.; Neumann, I.; Franke, T.; Krems, J. F.; Schwalm, M.; Keinath, A.	2011	Methods of evaluating electric vehicles from a user’s perspective – the MINI E field trial in Berlin	Germany	Dept. of Psychology, TU Chemnitz; BMW Group	Peer review journal	IET Intelligent Transport Systems	electric vehicles	within-subjects design longitudinal	Development of a set of research methods on assessing acceptance of EV users.	39	33	7	48.63	8.76	Field trial and questionnaire	On a continuum ranging from –2 to 2, usefulness reached a score of M = 1.4 (SD = 0.452), indicating wellrated practical aspects. Data concerning satisfaction showed similar results: With M = 1.63 (SD = 0.476), users assessed the EV as highly satisfying. (after first study period) great part of daily mobility needs is satisfied although EV has limited range, attitudes towards EV are predominantly …	before receiving vehicle after 3 months of usage upon return of the car	continuous	-2 to 2	Numbers in text	not reported	not reported	not reported	1.4	0.452	not reported	1.63	0.476	not reported	not reported	not reported	not reported	not reported	see Bühler et al. (2014) for aggregate results of the sample	see Bühler et al. (2014) for aggregate results of the sample	see Bühler et al. (2014) for aggregate results of the sample	not reported	Sample also and in more detail reported in Bühler et al. (2014) and Cocron et al. (2013) However, incompatible sample size reporting in the three studies	JZ, LP
Comte, S.L.	2000	New systems: new behaviour?	UK	Institute for Transport Studies, University of Leeds	Peer review journal	Transportation Research: Part F	intelligent speed adaptation	between-subjects design	Evaluation of the effects of a Intelligent Speed Adaptation System on driver's behaviour.	40	20	20	34	not reported	Driving simulator and questionnaire	Driviers were more inclined to engage in risky behaviour when ISA system was running.	Variable before	not reported	not reported	Bar chart aggregated	not reported	not reported	not reported	0.382591	not reported	not reported	-0.701422	not reported	not reported	not reported	not reported	not reported	not reported	acceptability, mental workload and kinematic variables	not reported	None	not reported	No information on how acceptability scores were calculated	JZ, LP
																	Variable after run 2						not reported	0.0748988	not reported	not reported	-0.770142	not reported	not reported	not reported		not reported	not reported
																	Variable after run 3						not reported	0.0587045	not reported	not reported	-0.654028	not reported	not reported	not reported		not reported	not reported
																	Variable after run 4						not reported	-0.0647773	not reported	not reported	-0.803318	not reported	not reported	not reported		not reported	not reported
																	Mandatory before						not reported	0.917004	not reported	not reported	0.127962	not reported	not reported	not reported		not reported	not reported
																	Mandatory after run 2						not reported	1.12955	not reported	not reported	0.329384	not reported	not reported	not reported		not reported	not reported
																	Mandatory after run 3						not reported	0.937247	not reported	not reported	0.374408	not reported	not reported	not reported		not reported	not reported
																	Mandatory after run 4						not reported	0.90081	not reported	not reported	0.132701	not reported	not reported	not reported		not reported	not reported
																	Driver select before						not reported	0.576923	not reported	not reported	-0.151659	not reported	not reported	not reported		not reported	not reported
																	Driver selects after run 2						not reported	0.716599	not reported	not reported	0.398104	not reported	not reported	not reported		not reported	not reported
																	Driver selects after run 3						not reported	0.631579	not reported	not reported	0.445498	not reported	not reported	not reported		not reported	not reported
																	Driver selects after run 4						not reported	0.621457	not reported	not reported	0.42891	not reported	not reported	not reported		not reported	not reported
Comte, S.L.; Jamson, A.H.	2000	Traditional and innovative speed-reducing measures for curves: an investigation of driver behaviour using a driving simulator	UK	Institute for Transport Studies, University of Leeds	Peer review journal	Safety Science	intelligent speed adaptation	within-subjects design	Development and evaluation of four speed-reducing methods.	30	15	15	31	not reported	Driving simulator and questionnaire	SL system most effectively reduces speed but was least accepted.	Variable Message Sign	not reported	-2 to 2	Bar chart aggregated	not reported	not reported	not reported	1.1	not reported	not reported	0.33	not reported	not reported	not reported	not reported	not reported	checked, but not reported	usefulness, satisfying, mental workload and kinematic variables	not reported	ANOVAs showing lower acceptance of Speed Limiter than other options (Usefulness: F(3,104)=8,21; p < ,001; Satisfying: F(3,104)=10,57; p < ,001)	not reported		JZ, LP
																	In-Car Display				not reported	not reported	not reported	0.86	not reported	not reported	0.28	not reported	not reported	not reported	not reported	not reported
																	Speed Limiter				not reported	not reported	not reported	0.7	not reported	not reported	-0.63	not reported	not reported	not reported	not reported	not reported
																	Bars				not reported	not reported	not reported	1.08	not reported	not reported	0.66	not reported	not reported	not reported	not reported	not reported
Comte, S.L.; Wardman, M.; Whelan, G.	2000	Drivers' acceptance of automatic speed limiters: implications for policy and implementation	UK	Institute for Transport Studies, University of Leeds	Peer review journal	Transport Policy	intelligent speed adaptation	within-subjects design	This paper attempts to gain an understanding of how the general driving population might accecpt a speed limiting system using a range of experimental techniques.	8	not reported	not reported	not reported	not reported	Field trial and questionnaire	Drivers' opinions about the system do not change with familiarity with it.	Before experiencing system	not reported	not reported	Bar chart aggregated	not reported	not reported	not reported	0.16	not reported	not reported	not reported	not reported	not reported	not reported	not reported	not reported	0.9	no model	not reported	t-statistics for acceptability without p-values and clarity about the results	not reported	The study design and methods only take into account the parts of the study relevant to the VDL scale. Quantitative tool used for n=8!!!!	JZ, LP
																	After experiencing system						not reported	0.39	not reported	not reported	not reported	not reported	not reported	not reported	not reported	not reported
Cottrell, N. D.; Barton, B. K.	2012	The impact of artificial vehicle sounds for pedestrians on driver stress	USA	Dept. of Psychology and Communication Studies, University of Idaho	Peer review journal	Ergonomics	driver stress	within-subjects design	Examination of two different types of artificial sounds for EV. How is the impact of those two implementeations of vehicle sound on drivers stress?	72	30	42	24.04	not reported	Field trial and questionnaire	Driver stress was significantly higher in the manually activated warning condition	No noise	five-point Likert-type scale	not reported	Numbers in Table	not reported	not reported	not reported	not reported	not reported	not reported	not reported	not reported	2.43	0.74	not reported	not reported	0.9	mental workload, stress, various physiological measures	Age and acceptance: r=-.16 Years licensed and acceptance: r=-.14	MANOVAs for differences between conditions and ANOVA for sex differences in conditions	not reported	Scale range different and not separated in factors; only one acceptance score	JZ, LP
																	Manual						not reported	not reported	not reported	not reported	not reported	not reported	2.83	0.67			0.76		Age and acceptance: r=-.05 Years licensed and acceptance: r=-.01
																	VSP						not reported	not reported	not reported	not reported	not reported	not reported	2.45	0.73			0.91		Age and acceptance: r=.15 Years licensed and acceptance: r=.15
Creaser, J.; Manser, M.	2013	Evaluation of Driver Performance and Distraction During Use of In-Vehicle Signing Information	USA	Center for Transportation Studies University of Minnesota, HumanFIRST Program	Peer review journal	Transportation Research Record	in-vehicle signs	between-subjects design	Does drivers' compliance with speed limits increase when in-vehicle signing is present?	60	33	27	44.3508	15.3069	Driving simulator and questionnaire	Drivers complied with most speed zones whether IVS was present or not. Average speeds tended to be higher with system on. Drivers in the IVS-only condition spent significantly less time looking at the in-vehicle display than drivers with navigation information.	IVS + navigation pre-drive	not reported	-2 to 2	VDL-diagram aggregated	not reported	not reported	not reported	1.02	0.87	not reported	0.436111	not reported	not reported	not reported	not reported	not reported	not reported	compliance with speed limits, distraction (driving performance, eye-tracking measures, visual detection task), Perceived Workload, Usability, Self-Reported System Use	not reported	t-tests between conditions for usefulness and satisfying ratings (usefulness dropped significantly)	Only English reported		JZ, LP
																	IVS + navigation post-drive						not reported	0.5	1.09	not reported	0.211111	not reported	not reported	not reported
																	IVS only pre-drive						not reported	0.546154	not reported	not reported	0.525	not reported	not reported	not reported
																	IVS only post-drive						not reported	0.884615	not reported	not reported	0.416667	not reported	not reported	not reported
																	Navigation pre-drive						not reported	1.33	0.62	not reported	0.902778	not reported	not reported	not reported
																	Navigation post-drive						not reported	0.71	1.07	not reported	0.530556	not reported	not reported	not reported
Creaser, J. I.; Rakauskas, M. E.; Ward, N. J.; Laberge, J. C.; Donath, M.	2007	Concept evalutation of intersection decision support (IDS) system interfaces to support drivers' gap acceptance decisions at rural stop-controlled intersections	USA	Dept. of Mechanical Engineering, Intelligent Transportation Systems Institute, University of Minnesota	Peer review journal	Transportation Research: Part F	vehicle safety systems	within- and between-subjects design	The purpose of this study was to determine what design attributes would provide the best support to a driver attempting to accept gaps at a rural, stop-controlled intersection.	48	29	19	44.23	18.8861	Driving simulator and questionnaire	The results of this study showed that all four prototype IDS designs resulted in mean gap acceptance values that were higher than those observed in the Baseline condition when just the stop sign was present. The prototype signs also did not result in significant increases in mental workload when compared to the baseline decision-making condition. Overall, the results indicate that, at minimum, dr…	Young Hazard day		-2 to 2	VDL-diagram aggregated	not reported	not reported	not reported	0.322335	not reported	not reported	0.0283019	not reported	not reported	not reported	not reported	not reported	not reported	mental workload, usability (usefulness and satisfying)	not reported	not reported	not reported		JZ, LK
																	Young Countdown						not reported	0.847716	not reported	not reported	0.490566	not reported	not reported	not reported
																	Young Icon day						not reported	0.591371	not reported	not reported	0.377358	not reported	not reported	not reported
																	Young VMS day						not reported	0.200508	not reported	not reported	0.0440252	not reported	not reported	not reported
																	Young Hazard night						not reported	0.152284	not reported	not reported	-0.248428	not reported	not reported	not reported
																	Young Countdown						not reported	0.949239	not reported	not reported	0.512579	not reported	not reported	not reported
																	Young Icon night						not reported	0.456853	not reported	not reported	-0.172956	not reported	not reported	not reported
																	Young VMS night						not reported	-0.0634518	not reported	not reported	-0.207547	not reported	not reported	not reported
																	Older Hazard day						not reported	0.404661	not reported	not reported	0.228571	not reported	not reported	not reported
																	Older Countdown						not reported	0.135593	not reported	not reported	-0.55873	not reported	not reported	not reported
																	Older Icon day						not reported	-0.233051	not reported	not reported	-0.625397	not reported	not reported	not reported
																	Older VMS day						not reported	not identifiable	not reported	not reported	0.52	not reported	not reported	not reported
																	Older Hazard night						not reported	0.283898	not reported	not reported	-0.031746	not reported	not reported	not reported
																	Older Countdown						not reported	1.04025	not reported	not reported	0.533333	not reported	not reported	not reported
																	Older Icon night						not reported	0.989407	not reported	not reported	0.498413	not reported	not reported	not reported
																	Older VMS night						not reported	0.349576	not reported	not reported	0.171429	not reported	not reported	not reported
Davidse, R. J.; Hagenzieker, M. P.; van Wolffelaar, P. C.; Brouwer, W. H.	2009	Effects of In-Car Support on Mental Workload and Driving Performance of Older Drivers	Netherlands	SWOVA Institute for Road Safety Research, Leidschendam; Delft University of Technology; University of Groningen	Peer review journal	Human Factors	driver assistance systems	within- and between-subjects design	Are workload and driving performance affected by the ADAS? Does workload and driving performance differ between age groups and does ADAS have a differential effect on different age groups?	40	30	10	48.375	23.0738	Driving simulator and questionnaire	Beforehand, participants were neutral or moderately positive about the usefulness of the hypothetical support system. In contrast, participants were slightly negative about the aspect of satisfaction they got from the messages. The actual experience with messages regarding right-of-way and one-way streets resulted in more positive opinions about the satisfaction they got from these. Opinions abou…	None	not reported	not reported	Simple text	not reported	not reported	not reported	not reported	not reported	not reported	not reported	not reported	not reported	not reported	not reported	not reported	not reported	no model	not reported	ANOVAs	not reported		LK, JZ
De Boer, J.; Chaziris, A.; Vreeswijk, J; Bie, J.; van Arem, B	2010	The accuracy and timing of pedestrian warnings at intersections: The acceptance from drivers and their preferences	Netherlands	Department of Civil Engineering, University of Twente Peek Traffic BV Department of Transport and Planning, Delft University of Technology	Conference Proceedings	N/A	vehicle safety systems	within-subjects design	The aim of this study is to investigate drivers’ acceptance of pedestrian warnings, given that those warnings are not 100% accurate	88	52.8	35.2	31.175	not reported	Online questionnaire	The system is found to be most useful for right turn movement at a busy intersection, compared to through movements and quiet intersections. Drivers also find false alarms more acceptable than false negatives	Before	not reported	-2 to 2	Bar chart aggregated	not reported	not reported	not reported	0.688172	not reported	not reported	0.225806	not reported	not reported	not reported	not reported	not reported	not reported	no model	not reported	not reported	not reported		JZ
																	After						not reported	0.602151	not reported	not reported	0.0107527	not reported	not reported	not reported
de Waard, D.; Brookhuis, K. A.	1997	Behavioural adaptation of drivers to warning and tutoring messages: Results from an on-the-road and simulator test	Netherlands	Centre for Environmental and Traffic Psychology, University of Groningen	Peer review journal	International Journal of Heavy Vehicle Systems	vehicle safety systems	between-subjects design	The tutoring messages were expected to reduce the number and extent of violations committed in the second trial relative to the first.	22	17.38	5	38	7.1	Field trial and questionnaire	For the control group no difference between before and after measurement was found on either of the two acceptance scales. The average support score of the experimental group did not alter as a result of experience with the system, however, the comfort score was affected in this group. Subjects rated comfort as lower after they had been confronted with the tutoring messages	Experiment before	not reported	-2 to 2	Bar chart aggregated	not reported	not reported	not reported	1.30831	not reported	not reported	0.297587	not reported	not reported	not reported	not reported	not reported	not reported	no model	not reported	Subjects rated comfort as lower after they had been confronted with the tutoring messages (F(1,27) = 4.20 p < 0.05).		Usefulness named support and satisfaction named comfort or pleasantness	JZ, LK
																	Experiment after						not reported	1.43432	not reported	not reported	-0.630027	not reported	not reported	not reported
																	Control before						not reported	1.32976	not reported	not reported	0.260054	not reported	not reported	not reported
																	Control after						not reported	1.18767	not reported	not reported	0.308311	not reported	not reported	not reported
de Waard, D.; Brookhuis, K.; Fabriek, E.; Wolffelaar, P.C.	2004	Driving the Phileas, a new automated public transport vehicle	Netherlands	University of Groningen	Conference Proceedings	On-line Proceedings ICTTP 2004 International Conference on Traffic and Transport Psychology	automated driving	within- and between-subjects design	Key questions are whether drivers will trust Phileas, whether they actually will reclaim control if required, what driving mode they will prefer, and whether they accept automated driving.	25	not reported	not reported	not reported	not reported	Field trial and questionnaire	Driver’s opinion about Phileas was in general positive, and they trusted the automation.	Arriva before	not reported	-2 to 2	Figure aggregated	not reported	not reported	not reported	0.628032	not reported	not reported	0.700809	not reported	not reported	not reported	not reported	not reported	not reported	no model	Usefulness and trust r=.43, p<.05	not reported		Sample characteristics described for N=29 participants before dropout of N=4 participants.	JZ
																	Arriva after						not reported	0.727763	not reported	not reported	1.0027	not reported	not reported	not reported
																	Hermes before						not reported	0.226415	not reported	not reported	0.291105	not reported	not reported	not reported
																	Hermes after						not reported	0.719677	not reported	not reported	0.719677	not reported	not reported	not reported
de Waard, D.; Dijksterhuis, C.; Brookhuis, K. A.	2009	Merging into heavy motorway traffic by young and elderly drivers	Netherlands	Faculty of Behavioural and Social Sciences, University of Groningen; Faculty Technology, Policy and Management, Delft University of Technology	Peer review journal	Accident Analysis & Prevention	driver assistance systems	within-subjects design	1. With increased proportions HGVs, merging into traffic will require more mental effort, and safety margins will decrease. 2. Merging into traffic ismore demanding for elderly than for young drivers, safety margins are further decreased for elderly. 3. Both an in-car support systemand an extended acceleration lane will reduce mental workload during merging into heavy motorway traffic. 4. Merging…	33	27	6	49.2818	21.2384	Driving simulator and questionnaire	All expected a somewhat useful system, the satisfaction score was different, young drivers were neutral/slightly negativ, the elderly slightly positive. Young drivers who had experienced the issued warning had amore negative score, elderlywere more positive after this experience.	Young before	not reported	-2 to 2	Numbers in text	not reported	not reported	not reported	0.5	not reported	not reported	-0.15	not reported	not reported	not reported	not reported	not reported	not reported	no model	not reported	not reported	not reported		JZ, LK
																	Young after						not reported	-0.2	not reported	not reported	-0.6	not reported	not reported	not reported
																	Older before						not reported	0.5	not reported	not reported	0.35	not reported	not reported	not reported
																	Older after						not reported	1.1	not reported	not reported	0.5	not reported	not reported	not reported
de Waard, D.; van der Hulst, M.; Brookhuis, K. A.	1999	Elderly and young drivers' reaction to an in-car enforcement and tutoring system	Netherlands	Centre for Environmental and Traffic Psychology, University of Groningen	Peer review journal	Applied Ergonomics	vehicle safety systems	between-subjects design	The system's effectiveness in influencing driver behaviour, i.e. the effectiveness in terms of increasing law-abiding behaviour, was the main topic of the study. Other effects of tutoring messages, e.g., a potential increase in driver mental workload, were also studied.	27	21	6	46.6667	14.552	Field trial and questionnaire	The young drivers only made fewer violations if the system gave feedback messages, and even though they were convinced that the system had positive effects on traffic safety, they disliked it. In contrast, elderly drivers were pleased with the system.	Before elderly	5-point scale questions with a neutral value of 0	-2 to 2	Bar chart aggregated	not reported	not reported	not reported	0.549296	not reported	not reported	-0.239437	not reported	not reported	not reported	0.92	0.94	not reported	no model	not reported	Multivariate analysis revealed a trend in Exposure (Hotellings T=0.21, p<.1 and a signifcant interaction between Group and Exposure (Hotellings T=0.49, p<.01.	not reported		JZ, LK
																	Before young						not reported	0.896714	not reported	not reported	0.230047	not reported	not reported	not reported
																	After elderly						not reported	1.73239	not reported	not reported	0.830986	not reported	not reported	not reported	0.89	0.85	not reported
																	After young						not reported	0.666667	not reported	not reported	-0.394366	not reported	not reported	not reported
de Waard, D.; van der Hulst, M.; Hoedemaeker, M.; Brookhuis, K. A.	1999	Driver behavior in an emergency situation in the Automated Highway System	Netherlands	Centre for Environmental and Traffic Psychology, University of Groningen; Delft University of Technology; Transport Research Centre, Ministry of Transport & Public Works	Peer review journal	Transportation Human Factors	automated driving	within-subjects design	Are AHS susceptible to complacency? Do driver accept AHS?	20	16	4	29.8	6	Driving simulator and questionnaire	Only 50% of participants reclaim control in critical situation. Activation level and mental effort investment lower with AHS. No effect of time of day found. Complacency is an issue. Larger headway with AHS is preferred.	Before	not reported	not reported	Numbers in Table	not reported	not reported	not reported	0.53	not reported	not reported	-0.31	not reported	not reported	not reported	not reported	not reported	not reported	no model	not reported	"ratings did not change significantly after experience", but no reporting what tests	not reported		JZ, JW
																	After						not reported	0.38	not reported	not reported	-0.36	not reported	not reported	not reported
Dijksterhuis, C.; Stuiver, A.; Mulder, B; Brookhuis, K. A.; de Waard, D.	2012	An Adaptive Driver Support System: User Experiences and Driving Performance in a Simulator	Netherlands	Department of Psychology, University of Groningen	Peer review journal	Human Factors	driver assistance systems	within-subjects design	The aim of this study was to test the implementation of an adaptive driver support system	31	26	5	26.1	4.4	Driving simulator and questionnaire	Usefulness scores deviate most from the neutral, zero line and that adaptive support prior to the experiment received the highest score. On the satisfaction dimension, three out of four scores are within 0.5 points of the zero line. Despite these small ranges, both usefulness and satisfaction show two main effects (support type, and before and after testing). Overall, adaptive support was rated h…	nonadaptive before	5-point rating items	-2 to 2	VDL-diagram aggregated	not reported	not reported	not reported	0.5	not reported	not reported	-0.241776	not reported	not reported	not reported	not reported	not reported	not reported	no model	not reported	ANOVA: adaptive vs. Nonadaptive support; before vs. after	not reported		LK, JZ
																	adaptive before						not reported	0.9	not reported	not reported	0.202303	not reported	not reported	not reported		not reported	not reported
																	nonadaptive after						not reported	0.0347826	not reported	not reported	-0.651316	not reported	not reported	not reported		not reported	not reported
																	adaptive after						not reported	0.608696	not reported	not reported	-0.144737	not reported	not reported	not reported		not reported	not reported
Donmez, B.; Boyle, L. N.; Lee, J. D.	2007	Safety implications of providing real-time feedback to distracted drivers	USA	Dept. of Mechanical and Industrial Engineering, University of Iowa	Peer review journal	Accident Analysis & Prevention	vehicle safety systems	within- and between-subjects design	Can real-time feedback on a driver's state influence the driver's interaction with in-vehicle information systems?	29	14	15	30.3034	12.7349	Driving simulator and questionnaire	Usefulness and satisfying were not associated with age or the feedback response by the systemor their interaction.	Young IVIS-centered	not reported	-2 to 2	VDL-diagram aggregated	not reported	not reported	not reported	0.35	not reported	not reported	0.9	not reported	not reported	not reported	not reported	not reported	not reported	perceived risk, usefulness, satisfying, mental effort, and kinematic variables	none	ANOVAs for usefulness and satisfying with age, feedback and age x feedback all n.s.	none		JZ, LP
																	Young vehicle centered						not reported	0.6	not reported	not reported	0.8	not reported	not reported	not reported
																	Middle age IVIS-centered						not reported	0.4	not reported	not reported	0.9	not reported	not reported	not reported
																	Middle age vehicle centered						not reported	0.8	not reported	not reported	0.75	not reported	not reported	not reported
Donmez, B.; Boyle, L. N.; Lee, J. D.	2008	Mitigating driver distraction with retrospective and concurrent feedback	USA	Dept. of Mechanical and Industrial Engineering, University of Iowa	Peer review journal	Accident Analysis & Prevention	vehicle safety systems	within- and between-subjects design	assess the effects of retrospective and concurrent feedback on driver performance and engagement in distracting activities	48	25	23	20.2521	0.810227	Driving simulator and questionnaire	The 95% confidence intervals for the mean acceptance scores, which exclude zero, reveal that drivers generally found both feedback types to be useful. The trip-report was also found to be satisfying by the drivers in the retrospective and combined feedback conditions. The satisfaction response for concurrent feedback (presented as part of combined feedback) is not significantly different than zer…	Trip report retrospective feedback	not reported	-2 to 2	VDL-diagram aggregated	not reported	not reported	not reported	1.07198	not reported	not reported	0.727749	not reported	not reported	not reported	not reported	not reported	not reported	no model	none	Significant pair-wise comparisons (t-tests) for usefulness and satisfaction in drives.	not reported		JZ, LK
																	Trip report combined feedback						not reported	1.15681	not reported	not reported	0.65445	not reported	not reported	not reported
																	Concurrent feedback in combined feedback						not reported	0.763496	not reported	not reported	-0.162304	not reported	not reported	not reported
Donmez, B.; Boyle, L. N.; Lee, J. D.; McGehee, D. V.	2006	Drivers' attitudes toward imperfect distraction mitigation strategies	USA	Dept. of Mechanical and Industrial Engineering, University of Iowa	Peer review journal	Transportation Research: Part F	driver distraction	within- and between-subjects design	How is drivers acceptance of and trust in distraction mitigation strategies?	28	not reported	not reported	55.2857	mathematically impossible values for age SD reported	Driving simulator and questionnaire	Display modality has a strong effect on driver acceptance and trust. Older drivers accepted and trusted the strategies more than middle-aged drivers even when the distraction mitigation technology operates imperfectly. Visual mode was prefered rather than auditory mode.	Visual middle aged advising	interval	-2 to 2	VDL-diagram aggregated	not reported	not reported	not reported	0.543536	not reported	not reported	-0.14876	not reported	not reported	not reported	not reported	not reported	not reported	Usefulness, satisfying, trust	usefulness and trust (rho = 0.731, p < 0.0001). satisfying and trust (rho = 0.629, p < 0.0001).	Several F-Test for systems and age of drivers	not reported	Authors report results of "Pearson correlation" in text, but Spearman's rho in the equations	JZ, LP
																	Visual middle aged locking						not reported	0.448549	not reported	not reported	0.0385675	not reported	not reported	not reported
																	Visual old advising						not reported	1.11873	not reported	not reported	0.688705	not reported	not reported	not reported
																	Visual old locking						not reported	0.920844	not reported	not reported	0.658402	not reported	not reported	not reported
																	Auditory middle aged advising						not reported	0.0897098	not reported	not reported	-0.37741	not reported	not reported	not reported
																	Auditory middle aged locking						not reported	0.100264	not reported	not reported	-0.727273	not reported	not reported	not reported
																	Auditory old advising						not reported	0.720317	not reported	not reported	0.0385675	not reported	not reported	not reported
																	Auditory old locking						not reported	0.720317	not reported	not reported	0.214876	not reported	not reported	not reported
																	Middle aged radio avertising	interval	-2 to 2	VDL-diagram aggregated	not reported	not reported	not reported	1.05844	not reported	not reported	0.458824	not reported	not reported	not reported	not reported	not reported	not reported			t-tests and F-Tests for usefulness and satisfaction ratings of different systems and age groups
																	Middle aged radio locking						not reported	0.798701	not reported	not reported	-0.356863	not reported	not reported	not reported
																	Middle aged cell phone advertising						not reported	0.714286	not reported	not reported	-0.192157	not reported	not reported	not reported
																	Middle aged cell phone locking						not reported	0.77	not reported	not reported	-0.621569	not reported	not reported	not reported
																	Middle aged email advertising						not reported	0.893939	not reported	not reported	0.162745	not reported	not reported	not reported
																	Middle aged email locking						not reported	1.05411	not reported	not reported	-0.215686	not reported	not reported	not reported
																	Old radio avertising						not reported	0.98	not reported	not reported	0.55098	not reported	not reported	not reported
																	Old radio locking						not reported	1.16883	not reported	not reported	0.437255	not reported	not reported	not reported
																	Old cell phone advertising						not reported	1.0671	not reported	not reported	0.360784	not reported	not reported	not reported
																	Old cell phone locking						not reported	1.20346	not reported	not reported	-0.14	not reported	not reported	not reported
																	Old email advertising						not reported	1.07359	not reported	not reported	0.0392157	not reported	not reported	not reported
																	Old email locking						not reported	1.36147	not reported	not reported	0.02	not reported	not reported	not reported
Dotzauer, M.; de Waard, D.; Caljouw, S. R.; Brouwer, W. H.	2013	Longer-term exposure to an intersection assistant: effects of ADAS use on intersection performance of drivers diagnosed with Parkinson’s disease	Netherlands	Department of Neurology; Department of Clinical and Developmental Neuropsychology; Centre for Human Movement Sciences all Groningen	Peer review journal	International Journal of Human Factors and Ergonomics	driver assistance systems	within- and between-subjects design longitudinal	It is expected that drivers with Parkinsons Disease (PD) will benefit more from the ADAS than healthy controls. At the same time, we expect acceptance ratings to be less positive than ratings of healthy older drivers because research has also revealed that persons diagnosed with PD are often unaware of their deficits and struggles	18	not reported	not reported	72.6	3.69992	Driving simulator and questionnaire	Results of acceptance ratings were against the expectation that healthy older drivers are more accepting than drivers diagnosed with PD. In our study, drivers diagnosed with PD were more accepting than healthy older drivers. They also showed less variability in ratings than healthy older drivers.	Healthy old drivers	Nine Likert scales	-2 to 2	Numbers in text	not reported	not reported	not reported	0.33	1.1	not reported	0.14	0.95	not reported	not reported	not reported	not reported	not reported	no model	not reported	Independent t-tests between groups for usefulness t(16) = 7.71, ns and satisfaction t(16) = 5.98, p = 0.09, r = 0.40	not reported		JZ, JW
																	Parkinson old drivers						not reported	0.91	0.4	not reported	0.75	0.37	not reported	not reported
Drew, D. A.; Hayes, C. C.	2012	An Exploration of Decision Support for Drivers Inside and Outside the Vehicle	USA	University of Minnesota	Peer review journal	Human Factors in Ergonomics & Manufacturing Archive	driver assistance systems	within-subjects design	The studies reported here investigate the feasibility, efficacy, and future promise of two in-vehicle warning systems	24	12	12	38	18	Driving simulator and questionnaire	Although none of the DSSs was significantly different than the control, the Vibrotactile Seat showed significantly higher safety margins than the Icon Sign for the far lanes. The Vibrotactile Seat was also the only interface the average safety margins of which were larger than the control in both the near and far lanes.	Icon sign	not reported	-2 to 2	Numbers in Table	not reported	not reported	not reported	1.06	not reported	not reported	0.55	not reported	not reported	not reported	not reported	not reported	not reported	no model	not reported	Friedman’s Rank Test did not show significant differences between the DSSs for either the Usefulness or Satisfying scales.			LP, JZ
																	Side mirror displays						not reported	0.41	not reported	not reported	0.11	not reported	not reported	not reported
																	Vibrotactile seat						not reported	0.62	not reported	not reported	-0.16	not reported	not reported	not reported
Drucker	2013	An epidemiological approach to emergency vehicle advanced warning system development: a two-phase study	USA	University of Minnesota	Doctorate Thesis	N/A	driver assistance systems	within- and between-subjects design	The purpose of the current study was to determine the effectiveness of integration of in-vehicle DSSs on various driving performance and usability measures when encountering EVs. Hypothesis 4: Usability of the DSSs will differ between older and younger drivers.	85	21	21	24.6	3.59	Driving simulator and questionnaire	Overall, the analysis indicated improved responses and roadway safety among participants presented with the driver support systems compared to participants presented with no driver support system. In addition, drivers indicated a moderate level of trust and reported the systems to be somewhat useful and satisfying.	ISS Younger Pre	not reported	-2 to 2	VDL-diagram aggregated	not reported	not reported	not reported	1.29885	not reported	not reported	0.784038	not reported	not reported	not reported	not reported	not reported	not reported	no model	not reported	Pre-post differences for each age group via t-tests (p = 0.52, 0.22, and 1.00, respectively)	not reported		JZ
																	ISS Younger Post						not reported	1.36207	not reported	not reported	0.502347	not reported	not reported	not reported
											21	22	65.8	3.95			ISS Older Pre						not reported	1.36782	not reported	not reported	1.00469	not reported	not reported	not reported
																	ISS Older Post						not reported	1.45977	not reported	not reported	1.02817	not reported	not reported	not reported
																	ANS Older Pre						not reported	1.32759	not reported	not reported	0.920188	not reported	not reported	not reported
																	ANS Older Post						not reported	1.22989	not reported	not reported	1.1784	not reported	not reported	not reported
Dubbeldam, R.; Baten, C.; Buurke, J.H.; Rietman, J.S.	2017	SOFIE, a bicycle that supports older cyclists?	Netherlands	Roessingh Research and Development; Dept. of Biomedical Signals and Systems, University of Twente; Dept. of Biomedical Engineering, University of Twente	Peer review journal	Accident Analysis & Prevention	cycling	within-subjects design	How well does the supportive SOFIE bicycle perform to improve the safety of older cyclists? How well do older drivers accept the SOFIE bicycle?	9	5	4	74	5	Field trial and questionnaire	SOFIE may be safer and more comfortable for older cyclists (lower measured accelerations, less steering and swaying, safer (dis-)mounting), good user acceptance	None	5-point Likert scale	-2 to 2 per item, -18 to 18 total	Numbers in text	not reported	not reported	not reported	not reported	not reported	not reported	not reported	not reported	7.2	6.8	not reported	not reported	not reported	no model	not reported	t-test for significance from zero; "a positive acceptance score coincided with a higher (or similar) subjective experience score for the SOFIE bicycle compared to the normal bicycle"	not reported	Sums used instead of means (for means: sums / 9) Small sample size (N = 9)	JZ, JW
Duffield, T.J.; Krupenia, S.	2015	Drivers' Interaction Preferences in Autonomous Vehicle Multimodal Interactive Systems	Sweden	Scania CV AB	Conference Proceedings	N/A	driver assistance systems	within-subjects design	We investigated driver-vehicle interaction preferences within a multi-interactive, multi-display truck	15	13	2	41	not reported	Driving simulator and questionnaire	Comparing the results of the AATT from the Displays, both ICL and Tablet were more useful and satisfying than the HUD. This may be due to driver familiarity with the ICL and Tablet displays, but not with the HUD	ICL Button	five point Likert scale	-2 to 2	VDL-diagram aggregated	not reported	not reported	not reported	0.965116	not reported	not reported	0.877778	not reported	not reported	not reported	not reported	not reported	not reported	no model	not reported	Main effect of Input Usefulness scores, F(2, 28) = 3.57, p = .058 and a significant main effect of Display, F(2, 28) = 3.57, p < .001. There was a significant interaction between Input and Display on AATT Usefulness scores, F(2, 28) = 5.50, p < .01.			JZ
																	ICL Touch						not reported	0.5	not reported	not reported	0.588889	not reported	not reported	not reported
																	ICL Touchless						not reported	-0.197674	not reported	not reported	0.0222222	not reported	not reported	not reported
																	Tablet Button						not reported	0.383721	not reported	not reported	0.466667	not reported	not reported	not reported
																	Tablet Touch						not reported	0.930233	not reported	not reported	0.988889	not reported	not reported	not reported
																	Tablet Touchless						not reported	-0.255814	not reported	not reported	-0.0666667	not reported	not reported	not reported
																	HUD Button						not reported	1.06977	not reported	not reported	0.905556	not reported	not reported	not reported
																	HUD Touch						not reported	0.534884	not reported	not reported	0.555556	not reported	not reported	not reported
																	HUD Touchless						not reported	0.139535	not reported	not reported	0.0555556	not reported	not reported	not reported
Engelbrektsson, P.; Karlsson, M.	2012	User Uptake of Nomadic and After Market Devices. Experiences from the TeleFOT project	Sweden	Department of Product and Production Development, Chalmers University of Technology, Sweden	Conference Proceedings	Procedia - Social and Behavioral Sciences	driver assistance systems	within-subjects design	The overall objectives of the TeleFOT project are to evaluate the impact of different functions provided by nomadic and after􀇦market devices (ND) on four impact areas: efficiency, environment, mobility and safety	96	58	38	not reported	not reported	Field trial and questionnaire	Preliminary results indicate the importance of addressing the relative rather than the absolute benefits of a function, i.e. the benefits relative other functions offered by other channels/devices	Navigation Support before	not reported	-2 to 2	Figure aggregated	not reported	not reported	not reported	0.64	not reported	not reported	0.64	not reported	not reported	not reported	not reported	not reported	not reported	no model	not reported	not reported		A slightly modified van der Laan acceptance scale (van der Laan et al., 1997) was used to partly measure users’ acceptance of the device and functions tested.	JZ
																	Navigation Support during 1						not reported	0.893333	not reported	not reported	0.893333	not reported	not reported	not reported
																	Navigation Support during 2						not reported	0.86	not reported	not reported	0.86	not reported	not reported	not reported
																	Navigation Support after						not reported	0.8	not reported	not reported	0.906667	not reported	not reported	not reported
																	Traffic Information before						not reported	0.72	not reported	not reported	0.693333	not reported	not reported	not reported
																	Traffic Information during 1						not reported	0.56	not reported	not reported	0.56	not reported	not reported	not reported
																	Traffic Information during 2						not reported	0.533333	not reported	not reported	0.533333	not reported	not reported	not reported
																	Traffic Information after						not reported	0.506667	not reported	not reported	0.506667	not reported	not reported	not reported
																	Green Driving Support before						not reported	0.706667	not reported	not reported	0.68	not reported	not reported	not reported
																	Green Driving Support during 1						not reported	0.426667	not reported	not reported	0.426667	not reported	not reported	not reported
																	Green Driving Support during 2						not reported	0.393333	not reported	not reported	0.393333	not reported	not reported	not reported
																	Green Driving Support after						not reported	0.173333	not reported	not reported	0.32	not reported	not reported	not reported
Eriksson, A.; Banks, V.A.; Stanton, N.A.	2017	Transition to manual: Comparing simulator with on-road control transitions	UK	Faculty of Engineering and the Environment, University of Southhampton; Human Factors Research Group, University of Nottingham	Peer review journal	Accident Analysis & Prevention	automated driving	between-subjects design	The aim of this study was to assess whether research into non-critical control transactions inhighly automated vehicles performed in driving simulators correlate with road driving conditions.	38	22	16	30.9205	9.26453	Driving simulator, field trial, and questionnaire	The lack of correlations in work-load and technology acceptance scores could be explained by thesubjective nature of the questionnaire, combined with a relativelysmall sample in a between-group study-design. The results indicate high levels of relative validity of driving simulators as a research tool for automated driving research.	Phase 1 (simulator)	not reported	not reported	Numbers in Table	not reported	not reported	1	not reported	1	0.5	not reported	1.69	not reported	not reported	not reported	not reported	not reported	no model	Pearson correlations on the same variables between the two samples (unclear reporting) Usefulness: r = -.14, p = .64 Satisfying: r = -.25, p = .43	Rank sum test usefulness: z = 0.49, p = .62, r = .07 satisfying: z = 1.32, p = .18, r = .21	not reported	Unclear sample size and questionable data reduction procedure: "To enable correlation analysis of take-over response times between the two groups of participants, drivers from the simulated drive were matched with drivers from the on road drivingscenario on gender, age and driving experience as shown in Table 1. An uneven sample size was still present after participant matching, with fewer transi…	JZ, JW
											6	6					Phase 2 (on road)						1.1	not reported	0.6	1	not reported	0.87	not reported	not reported
Eriksson, A.; Petermeijer, S.M.; de Winter, J.C.F.; Bengler, K.J., Stanton, N.A.	2017	Rolling out the red (and green) carpet: supporting driver decision making in automation-to-manual transitions	UK	Faculty of Enigneering and the Environment, University of Southampton; VTI Swedish National Road and Transport Research Institute; Dept for Ergonomics, Faculty of Mechanical Engineering, TU Munich; Dept of Biomechnical Engineering, Faculty of Mechanical Engineering, Delft University of Technology	Peer review journal	IEEE Transactions on Human-Machine Systems	automated driving	within-subjects design	This study assessed how driver’s performance was affected as a function of visual support within the automation stages (1) information acquisition, (2) information analysis, and (3) decision selection. It was expected that drivers implemented decisions more correctly and faster when receiving a higher stage of support	25	14	11	25.7	3.9	Driving simulator and questionnaire	In terms of perceived usefulness and satisfaction of the HMIs, there was no statistically significant difference between the carpet and arrow conditions, but drivers found both the carpet and the arrow more useful than the sphere	Baseline	Semantic differential five-point scale	-2 to 2	Numbers in text	not reported	not reported	not reported	0.66	0.87	not reported	0.67	0.91	not reported	not reported	not reported	not reported	not reported	no model	not reported	usefulness and satisfaction between HMIs compared using Friedman test (W=0.30, p < 0.001) and Wilcoxon signed-rank test			JZ, LK
																	Sphere						not reported	0.33	0.94	not reported	0.13	0.97	not reported	not reported
																	Carpet						not reported	1.08	0.8	not reported	0.89	0.83	not reported	not reported
																	Arrow						not reported	1.16	0.74	not reported	0.81	0.94	not reported	not reported
Fagerlönn, J.; Hammarberg, K.; Lindberg, S.; Sirkka, A.; Larsson, S.	2017	Designing a Multimodal Warning Display for an Industrial Control Room	Sweden	RISE Interactive Acusticum	Conference Proceedings	N/A	human-machine interfaces	within-subjects design	The aim of the present work was to develop a new type of multimodal display to enhance the effectiveness and acceptance of warnings in an industrial control room. The main idea was to create one multimodal system where all information, whether auditory or visual, is integrated and optimized for human reception.	17	14	3	47	11	Field trial and questionnaire	Subjective ratings showed that operators found it easier to identify the alarming section using the multimodal display.	Auditory	five-point scales	-2 to 2	Numbers in text	not reported	not reported	not reported	0.7	not reported	not reported	0.5	not reported	not reported	not reported	not reported	not reported	not reported	no model	not reported	not reported	not reported		JZ
																	Multimodal						not reported	1.1	not reported	not reported	0.9	not reported	not reported	not reported
Fischer, N.M.; Brauer, R.R.; Grande, G.; Unger, M.; Wilke, S.	2014	Kontextspezifität der Akzeptanz von Assistenzsystemen am Beispiel einer Datenbrille	Germany	Hochschule für Technik, Wirtschaft und Kultur (HTWK), Leipzig	Conference Proceedings	Laboratorium Fertigungstechnikg Erste Transdisziplinäre Konferenz zum Thema: Technische Unterstützungs-systeme, die die Menschen wirklich wollen	human-machine interaction	between-subjects design	Comparison of acceptance scores for a data glasses between abstract tasks, training task and application task	56	21	9	28.5	5.46	Field trial and questionnaire	The hypothesis of different acceptance scores between conditions was supported. The application task had highest acceptance values, the abstract task the lowest. Satisfying scores were different between the application and the training task, but not between the abstract and application task.	Abstract task	5-point rating scale	-2 to 2	Numbers in text	not reported	not reported	not reported	0.16	0.67	not reported	-0.3	0.71	not reported	not reported	not reported	not reported	not reported	no model	not reported	ANOVA between conditions for usefulness F(2,51)=4.48, p<.05 and satisfying F(2,51)=6.28, p<.01	not reported		JZ
											16	0	27.33	3.5			Training task						not reported	0.5	0.79	not reported	-0.03	0.93	not reported	not reported
											10	0	30.6	8.24			Application task						not reported	0.9	0.58	not reported	0.7	0.64	not reported	not reported
Franke, T.; Günther, M.; Trantow, M.; Krems, J. F.	2017	Does this range suit me? Range satisfacion of battery electric vehicle users	Germany	Institute for Multimedia and Interactive Systems, Engineering Psychology and Cogniticve Ergonomics, University of Lübeck; Dept. of Psychology, Cognitice and Engineering Psychology, TU Chemnitz	Peer review journal	Applied Ergonomics	electric vehicles	within-subjects design	How important is range satisfaction for general BEV acceptance? This final question focuses on the key indicators general satisfaction and perceived usefulness, intention to recommend, purchase intentions, and range preferences. And 4 other questions	72	60	12	42.8	9.5	Field trial and questionnaire	Range satisfaction was found to be highly relevant for general BEV acceptance, in terms of satisfaction with and perceived usefulness of BEVs, the intention to recommend BEVs to others, range preferences and BEV purchase intentions	none	not reported	not reported	None	exploratory factor analysis clearly suggested a one-factor solution; factor scores not reported	exploratory factor analysis clearly suggested a one-factor solution; factor scores not reported	not applicable	not applicable	not applicable	not applicable	not applicable	not applicable	not reported	not reported	not applicable	not applicable	0.88	acceptance, purchase intentions, intention to recommend to predict and range preferences predicting range satisfaction	not reported	regression analysis with range satisfaction and single acceptance beta = .51 (.51) p = <.001 (<.001) R² = .25 (.25)	not reported; original German item wording can be obtained from the authors. "An exponential transformation (exponent 4) was needed to correct deviation from a normal distribution."	Same sample and study design as in Franke et al. (2016)	JZ
Franke, T.; Rauh, N.; Günther, M.; Trantow, M.; Krems, J. F.	2016	Which Factors Can Protect Against Range Stress in Everday Usage of Battery Electric Vehicles? Toward Enhancing Sustainability of Electric Mobility Systems	Germany	Dept. Of Psychology , Cognitive and Engineering Psychology, TU Chemnitz	Peer review journal	Human Factors	electric vehicles	within-subjects design	12 hypotheses Lower everyday range stress is related to higher general BEV acceptance.	72	60	12	42.8	9.5	Field trial and questionnaire	For H7b, also as expected, the higher the ERS, the lower the general BEV acceptance in terms of perceived usefulness and satisfaction (significant, moderate effect).	none	not reported	not reported	Numbers in Table	exploratory factor analysis clearly suggested a one-factor solution; factor scores not reported	exploratory factor analysis clearly suggested a one-factor solution; factor scores not reported	not applicable	not applicable	not applicable	not applicable	not applicable	not applicable	4.48	0.51	not applicable	not applicable	0.88	Everyday range stress predicting acceptance	not reported	Everyday range stress predicting acceptance beta = –.33 (–.40) p = .003 (<.001) R² = .09 (.15)	not reported; original German item wording can be obtained from the authors. "An exponential transformation (exponent 4) was needed to correct deviation from a normal distribution."	Same sample and study design as in Franke et al. (2017)	JZ, LK					172
Gauerhof, L.; Kürzl, A.; Lienkamp, M.	2015	ADAS for the Communication between Automated and Manually Driven Cars	Germany	Institute of Automotive Technology, Technische Universität München	Conference Proceedings	N/A	driver assistance systems	within-subjects design	Which control mechanism reveals a better usability, when an Augmented Reality application is applied?	21	not reported	not reported	25.4	1.79	In-lab experiment with stimulus material and questionnaires	Both interaction systems, gesture and multitouch controller, respectively, are perceived as useful.	Overtake assistant	not reported	-2 to 2	Numbers in Table	not reported	not reported	not reported	0.87	0.49	not reported	0.67	0.66	not reported	not reported	not reported	not reported	not reported	no model	not reported	not reported			JZ
																	Obstacle assistant						not reported	1.01	0.43	not reported	0.89	0.6	not reported	not reported
Giang, W.C.W.; Hoekstra-Atwood, L.; Donmez, B.	2014	Driver Engagement in Notifications: A Comparison of Visual-Manual Interaction between Smartwatches and Smartphones	Canada	Department of Mechanical and Industrial Engineering, University of Toronto	Conference Proceedings	N/A	human-machine interaction	within-subjects design	This exploratory study aims to understand how usage patterns may differ between smartphones and this new notification medium	6	3	3	25.5	3.33	Driving simulator and questionnaire	The results show that participants (n=6) chose to engage with the smartwatch faster than with the smartphone, but took longer to read notifications. The smartwatch also led to a larger number of glances greater than 2 seconds than the smartphone.	Smartphone	not reported	not reported	none	not reported	not reported	not reported	not reported	not reported	not reported	not reported	not reported	not reported	not reported	not reported	not reported	not reported	no model	not reported	Comparison smartwatch and smartphone for usefulness (t(5) = -1.70, p=.15) and satisfying (t(5) = 0.85, p = .49).	not reported		JZ
																	Smartwatch						not reported	not reported	not reported	not reported	not reported	not reported	not reported	not reported	not reported	not reported	not reported
Günther, M.; Müller-Blumhagen, S.; Krems, J.F.	2016	The importance of acceptance for the usage of multimodal sharing systems in corporate transportation	Germany	Chemnitz University of Technology	Conference Proceedings	N/A	electric vehicles	within- and between-subjects design	Q2: How does user’s MSS acceptance change over time? Q3: Is there a difference between MSS non-users and users regarding acceptance?	61	37	9	36.93	8.98	Field trial and questionnaire	The high acceptance values combined with high usage-independent BIU-values suggests that there is potential for increased future use of the MSS.	User t0m1	5-point semantic differential	-2 to 2	Bar chart aggregated	not reported	not reported	not reported	1.3	not reported	not reported	1.28	not reported	not reported	not reported	0.75	0.83	not reported	no model	not reported	ANOVAs over time for usefulness (F(3, 59) = 3.21, p = .029, η2p = .05, and satisfaction F(3, 59) = 1.13, p = .335, η2p = .02)	not reported	Dropout of one participant in the non-user group for VDL	JZ
																	User t0						not reported	1.25	not reported	not reported	1.19	not reported	not reported	not reported	0.76	0.72
																	User t1						not reported	1.17	not reported	not reported	1.26	not reported	not reported	not reported	0.6	0.83
																	User t2						not reported	1.24	not reported	not reported	1.11	not reported	not reported	not reported	0.86	0.9
											11	4	37.73	11.87			Non-user t0m1						not reported	1.4	not reported	not reported	1.3	not reported	not reported	not reported	see above	see above
																	Non-user t0						not reported	0.96	not reported	not reported	1	not reported	not reported	not reported	see above	see above
																	Non-user t1						not reported	0.96	not reported	not reported	1.05	not reported	not reported	not reported	see above	see above
																	Non-user t2						not reported	1.09	not reported	not reported	1.2	not reported	not reported	not reported	see above	see above
Hartwich, F.; Beggiato, M; Krems, J	2018	Driving comfort, enjoyment and acceptance of automated driving – effects of drivers’ age and driving style familiarity	Germany	Human- und Sozialwissenschaftliche Fakultät TU Chemnitz	Peer review journal	Ergonomics	automated driving	within- and between-subjects design	4 Hypotheses Q4: Does a familiar automated driving style lead to a higher system acceptance than an unfamiliar automated driving style?	40	21	19	48.5	21.23	Driving simulator and questionnaire	Further, acceptance, driving comfort, enjoyment and discomfort were affected by the same significant interaction of AD-style and drivers’ age. Thus, a more comfortable and joyful driving style was also a more accepted one in each age group (Q4).	A priori young drivers	not reported	-2 to 2	Bar chart aggregated	Only one factor emerged from the data; no reporting of factor score		not applicable	not applicable	not applicable	not applicable	not applicable	not applicable	0.519126	not reported	not applicable	not applicable	Range between 0,92 and 0,96	Acceptance, UTAUT variables, driving comfort, driving discomfort, driving enjoyment	automated driving style familiarity and acceptance: r = -.01 (n.s.) average speed difference between manual and automated driving style and acceptance: r = .08 (n.s.) A posteriori acceptance correlated significantly with the driving comfort, r = .71, p < .001 and enjoyment, r = .38, p = .017, reported after this drive	not reported	not reported	Part of doctorate thesis Hartwich (2018) under the name Supporting older drivers through emerging in-vehicle technologies: performance-related aspects and user acceptance	JZ, LK
																	A priori older drivers						not applicable	not applicable	not applicable	not applicable	not applicable	not applicable	0.45082	not reported
																	A posteriori 1 young drivers						not applicable	not applicable	not applicable	not applicable	not applicable	not applicable	0.773224	not reported
																	A posteriori 1 older drivers						not applicable	not applicable	not applicable	not applicable	not applicable	not applicable	0.836066	not reported
																	A posteriori 2 young drivers (only in thesis, not journal)						not applicable	not applicable	not applicable	not applicable	not applicable	not applicable	0.806011	not reported
																	A posteriori 2 older drivers (only in thesis, not journal)						not applicable	not applicable	not applicable	not applicable	not applicable	not applicable	0.912568	not reported
																	Familiar young drivers			Bar chart aggregated			not applicable	not applicable	not applicable	not applicable	not applicable	not applicable	0.994595	not reported
																	Familiar older drivers						not applicable	not applicable	not applicable	not applicable	not applicable	not applicable	0.808108	not reported
																	Unfamiliar young drivers						not applicable	not applicable	not applicable	not applicable	not applicable	not applicable	0.708108	not reported
																	Unfamiliar older drivers						not applicable	not applicable	not applicable	not applicable	not applicable	not applicable	0.951351	not reported
Hegeman, G.; van der Horst, R.; Brookhuis, K.A.; Hoogendoorn, S.P.	2007	Functioning and Acceptance of Overtaking Assistant Design Tested in Driving Simulator Experiment	Netherlands	Civil Engineering and Geosciences, Transport and Planning, Delft University of Technology; TNO Defence, Security and Safety, BU Human Factors; Technology, Policy and managemet; Delft University of Technology	Peer review journal	Transportation Research Record	driver assistance systems	within-subjects design	To gain a complete picture of the relevant human factors issues, the study additionally focuses on subjective measures with respect to mental effort and activation and on participants’ opinion of the overtaking assistant.	24	12	12	45	9	Driving simulator and questionnaire	The scores on “usefulness” and “satisfying” for the tested overtaking assistant were low, 0.6 and -0.3, respectively. Also, answers to questions about drivers’ opinion of the system were not very positive.	none	5-point rating scale	-2 to 2	Numbers in text	not reported	not reported	not reported	0.6	not reported	not reported	-0.3	not reported	not reported	not reported	not reported	not reported	not reported	no model	none	not reported	not reported		JZ
Heinig, K.	2009	Zu Wirkung ausgewählter Fahrerinformationssysteme auf die Verkehrssicherheit	Germany	Technische Universität Carolo-Wilhelmina zu Braunschweig	Doctorate Thesis	N/A	intelligent speed adaptation	within- and between-subjects design	Use of the two ISA systems does not change the subjective assessment (pre-post comparison)	36	19	17	28.3	not reported	Field trial and questionnaire	Both systems were assessed as useful and satisfying, but the assessment differed before and after the drive.	Speed Limit Warning pre	Likert scale	-2 to 2	Numbers in Table	not reported	not reported	not reported	1.057	not reported	not reported	0.586	not reported	not reported	not reported	0.792	0.876	not reported	no model	not reported	Numerous comparisons pre-post, sociodemographics (e.g., gender, driving licence) or between conditions	German items presented	The Simple Scale was only used in experimental group; participants from control group did not receive the questionnaire
																	Speed Limit Warning post						not reported	1.011	not reported	not reported	0.814	not reported	not reported	not reported	0.822	0.861
																	Hot Spot Warning pre						not reported	1.229	not reported	not reported	0.929	not reported	not reported	not reported	0.869	0.898
																	Hot Spot Warning post						not reported	0.931	not reported	not reported	0.659	not reported	not reported	not reported	0.93	0.92
Henzler, M.; Boller, A.; Buchholz, M.; Dietmeyer, K.	2015	Are Truck Drivers Ready to Save Fuel? The Objective and Subjective Effectiveness of an Ecological Driver Assistance System	Germany	Department of Truck Product Engineering, Daimler AG Institute of Measurement, Control, and Microtechnology, University of Ulm	Conference Proceedings	N/A	driver assistance systems	within-subjects design	Subjective and objective economy, safety, comfort, and acceptance show the best results in the haptic condition, followed by the GUI and the series condition.	24	23	1	43.6	9.4	Field trial and questionnaire	Statistical analysis showed a significant increase of both the objective and subjective system performance in all four parameter sets for both configurations in comparison to the series condition. Nevertheless, the haptic acceleration pedal yielded even better results than the graphical presentation alone.	Before	semantic differential scale	not reported	Numbers in Table	not reported	not reported	not reported	not reported	not reported	not reported	not reported	not reported	not reported	not reported	0.58	0.83	not reported	no model	none	t-test pre-post usefulness t = 4.64, p=.001 satisfying t = 3.77, p<.001			JZ
																	After						not reported	not reported	not reported	not reported	not reported	not reported	not reported	not reported
Heyes, D.; Daun, T. D.; Zimmermann, A.; Lienkamp, M.	2015	The Virtual Driving Coach - design and preliminary testing of a predictive eco-driving assistance system for heavy-duty vehicles	Germany	MAN Truck & Bus AG; Institute of Automotive Technology, Technische Universität München	Peer review journal	European Transport Research Review	eco-driving	within- and between-subjects design	As the results of the questionnaires have not been reported so far, we present the according results with regard to the self-reported evaluation of user acceptance, system safety and judgment of learning.	40	not reported	not reported	not reported	not reported	Field trial and questionnaire	ViDCo achieves scores comparable to an intelligent cruise control [40], a curve-speed warning system [45], a forward collision warning system [45], and, most satisfactory, another EDAS [46].	Before testing EDAS	not reported	not reported	Numbers in Table	not reported	not reported	0.9	0.68	1	-0.12	-0.11	0.95	not reported	not reported	0.89	0.89	not reported	no model	none	paired-samples t-test before–after for Satisfying (t(19)=2.875, p=0.01) and Usefulness (t(19)=1.407, p=0.18).	The English version of this scale consisting of nine items was translated into German.	Range of Cronbach's alphas	JZ
																	After testing EDAS						1.3	0.94	0.98	0.88	0.49	1.17	not reported	not reported	0.93	0.93	not reported
Hibberd, D.L.; Jamson, A.H.; Jamson, S.L.	2015	The design of an in-vehicle assistance system to support eco-driving	UK	Institute for Transport Studies, University of Leeds	Peer review journal	Transportation Research: Part C	eco-driving	within-subjects design	The outcome of this study will be an in-depth comparison of the impact of these systems on accelerator pedal usage (indexed by the error between system-required pedal angle and driver-selected pedal angle), on vehicle control and driver safety measures, and on driver perceptions following a longer drive.	24	12	12	37.15	14.3434	Driving simulator and questionnaire	The Van Der Laan Acceptability Scale was less effective for discriminating between the three types of eco-driving system, with no significant difference between systems on either the Usefulness or Satisfaction subscales. However, the tendencies suggest that the haptic force system is the most useful, whilst the haptic stiffness system was actually preferred	Visual-auditory interface	5-point rating scales	-2 to 2	Bar chart aggregated	not reported	not reported	not reported	0.726562	not reported	not reported	0.179688	not reported	not reported	not reported	not reported	not reported	not reported	no model	none	One-way three-level Friedman’s ANOVA no significant differences for useful (p = .195) and satisfaction (p = .122)	not reported		JZ
																	Haptic force interface						not reported	0.955729	not reported	not reported	0.309896	not reported	not reported	not reported
																	Haptic stiffnesss interface						not reported	0.78125	not reported	not reported	0.627604	not reported	not reported	not reported
Hjälmdahl, M.; Krupenia, S.; Thorslund, B.	2017	Driver behaviour and driver experience of partial and fully automated truck platooning - a simulator study	Sweden	Swedish Road and Transport Research Institute (VTI)	Peer review journal	European Transport Research Review	automated driving	within-subjects design	The aim is to examine the effects of partially and fully automated platooning on driver workload, trust, acceptance, performance, and sleepiness using a minimal HMI.	24	24	0	not reported	not reported	Driving simulator and questionnaire	There was no difference between the two levels of automation, which were both rated as worse than the baseline condition. This result applies to both the AATT (VDL) and QUIS measures, which were significantly correlated.	Baseline	five-point scale	-2 to 2	VDL-diagram aggregated	not reported	not reported	not reported	1.04819	not reported	not reported	1.04583	not reported	not reported	not reported	not reported	not reported	not reported	User Acceptance, User Satisfaction, and Overall Reactions to the product indices (measured by QUIS)	Usefulness and QUIS overall reaction (r = 0.795); Satisfaction and QUIS (r = −0.894);	Automation significantly affected AATT Usefulness, i.e., F(1.60, 31.17) = 7.138, p < .005, η = .26).	not reported	For the AATT Usefulness subscale score, Mauchly’s test indicated that the assumption of sphericity had been violated, i.e., χ2(2) = 6.327, so corrected values (Greenhouse–Geisser, ε) are reported.	JZ, LK
																	Partial automation						not reported	0.311532	not reported	not reported	-0.114583	not reported	not reported	not reported
																	Full automation						not reported	0.296041	not reported	not reported	0.03125	not reported	not reported	not reported
Hock, P.; Kraus, J.; Walch, M.; Lang, N.; Baumann, M.	2016	Elaborating Feedback Strategies for Maintaining Automation i Highly Automated Driving	Germany	Institute of Media Informatics Institute of Psychology and Education, Dept. Human Factors Ulm University, Germany	Conference Proceedings	N/A	automated driving	between-subjects design	We investigated an approach to convince drivers to maintain automation in safety critical situations	38	15	23	24	3.54	Driving simulator and questionnaire	Our research provides evidence that system feedback can lead to an increase of willingness to maintain automation and to follow its safety related advices.	None	7-point Likert scale	1 to 7	Numbers in text	not reported	not reported	not reported	not reported	not reported	not reported	not reported	not reported	5.58	0.83	not reported	not reported	not reported	no model	none	not reported	not reported		JZ
																	Audio						not reported	not reported	not reported	not reported	not reported	not reported	5.35	1.24
																	Co-driver						not reported	not reported	not reported	not reported	not reported	not reported	5.47	1.25
Hoedemaeker, M.; Brookhuis, K.	1998	Behavioural adaptation to driving with an adaptive cruise control (ACC)	Netherlands	Faculty of Technology, Policy and Management, Delft University of Technology; Centre for Environmental and Traffic Psychology, University of Groningen	Peer review journal	Transportation Research: Part F	driver assistance systems	within-subjects design	What behavioural reactions and level of acceptance do drivers with different driving styles present towards different types of adaptive cruise control (ACC)?	38	25	13	42.5	not reported	Driving simulator and questionnaire	self-reported driving styles are a good predictor of actual driving styles; smaller time headways (THW) and more efficient merging manoeuvres with ACC; ACC received well with respect to effort, comfort and usefulness; low-speed drivers brake harder and reduce THW more with ACC than high-speed drivers; ACC lesser-accepted by high-speed drivers	High Speed, High Focus	5-point rating-scale	-2 to 2	Numbers in Table	not reported	not reported	not reported	0.84	not reported	not reported	0.98	not reported	not reported	not reported	not reported	not reported	not reported	Perceived comfort (custom name for satisfying; Values of perceived comfort in the mean satisfying column)	none	effect of speed driver group on comfort (F(1,34)=11.5, p<0.001) and usefulness (F(1,34)=13.6, p<0.001)	not reported	There are more subdivided experimental conditions, but no vdL results are reported for them.	JW, JZ
																	Low Speed; High Focus						not reported	1.09	not reported	not reported	1.21	not reported	not reported	not reported
																	High Speed, Low Focus						not reported	0.78	not reported	not reported	0.67	not reported	not reported	not reported
																	Low Speed; Low Focus						not reported	1.17	not reported	not reported	1.23	not reported	not reported	not reported
Houtenbos, M.; de Winter, J.C.F.; Hale, A.R.; Wieringa, P.A.; Hagenzieker, M. P.	2017	Concurrent audio-visual feedback for supporting drivers at intersections: A study using two linked driving simulators	Netherlands	SWOV Institute for Road Safety Research; Dept. Of Biomechanical Engineering, Delft University of Technology; Safety Science Group, Delft University of Technology; Dept. Of Transport & Planning, Delft University of Technology	Peer review journal	Applied Ergonomics	driver assistance systems	within-subjects design	This study aimed to assess the effectiveness of an audio-visual display. In order to determine the effect of the visual-auditory display on effort and acceptance, self-report questionnaires were used in the present research	25	18	7	51.1	12.9	Driving simulator and questionnaire	The auditory information was rated more highly than the visual information, which is in line with other research on in-vehicle auditory displays. However, the results of the acceptance questionnaire showed that the blinking lights on the speedometer were regarded as a rather useless feature of the audio-visual display	Beeps	five-point scales	1 to 5	Figure itemwise	not reported	not reported	not reported	not reported	not reported	not reported	not reported	not reported	not reported	not reported	not reported	not reported	not reported	no model	not reported	t-tests between conditions for each item	Offered in Dutch, but no translation procedure reported		JZ, LK
																	Lights						not reported	not reported	not reported	not reported	not reported	not reported	not reported	not reported
Jagiellowicz-Kaufmann, M.S.	2016	Akzeptable und effektive Pedal- und Motorkennlinien zur Unterstützung von Eco-Driving im Elektrofahrzeug	Germany	Fakultät für Humanwissenschaften der Julius-Maximilians-Universität Würzburg	Doctorate Thesis	N/A	electric vehicles	within-subjects design	What is the tradeoff between efficiency in driving styles and acceptance of unlimited kick-down gas pedal?	19	not reported	not reported	not reported	not reported	Driving simulator and questionnaire	LIM and AAP+ were similarly useful. LIM was assessed the most satisfying; both AAP conditions were not assessed as satisfying. AAP_LIM was the least satisfying.	LIM	not reported	-3 to 3	VDL-diagram aggregated	not reported	not reported	not reported	2.12121	not reported	not reported	0.836364	not reported	not reported	not reported	not reported	not reported	not reported	no model	not reported	ANOVAs between conditions for both usefulness F(2, 36)=9.52, p<.001, eta=.346 and satisfying F(2, 36)=2.70, p=.081, eta=.130	German version presented without acknowledgement of translation procedure.		JZ
																	AAP_LIM						not reported	0.353535	not reported	not reported	-2.36364	not reported	not reported	not reported
																	AAP+						not reported	1.88889	not reported	not reported	-1.29091	not reported	not reported	not reported
Jamson, A.H.; Lai, F.C.H.; Carsten, O.	2008	Potential benefits of an adaptive forward collision warning system	UK	Institute for Transport Studies, University of Leeds	Peer review journal	Transportation Research: Part C	vehicle safety systems	within- and between-subjects design	It was hypothesised that the adaptive system would be more readily acceptable than the non-adaptive, particularly to those drivers who adopt a more aggressive driving style (close following) and tend towards high sensation seeking.	45	23	22	37.4	13.9	Driving simulator and questionnaire	In general, participants gave positive feedback on the usefulness of both FCW systems, but rated them less than satisfactory.Low sensation seekers tended to be more satisfied with FCW, and also found them more usefull than high sensation seekers. Low sensation seekers reported similar satisfaction with both systems, whereas the high sensation seekers preferred the adaptive system. There was also …	Two FCW systems and high and low sensation seekers, but no separate reporting between any of the conditions regarding usefulness or satisfying scores	not reported	-2 to 2	Simple text	not reported	not reported	not reported	not reported	not reported	not reported	not reported	not reported	not reported	not reported	not reported	not reported	not reported	no model	not reported	ANOVAs between conditions (systems in use and sensation seeking groups) for usefulness and satisfaction	not reported		JZ, LK
Jamson, S.	2006	Would those who need ISA, use it? Investigating the relationship between driver's speed choice and their use of a coluntary ISA system	UK	Institute for Transport Studies, University of Leeds	Peer review journal	Transportation Research: Part F	intelligent speed adaptation	within- and between-subjects design	It was hypothesised that drivers who found the system acceptable, would engage it more	18	9	9	27.8889	not reported	Driving simulator, field trial, and questionnaire	The results from the on-road study indicated that those drivers who considered ISA to be both a useful and pleasant system, were overall more likely to engage it. It was hypothesised that those drivers who enjoy and engage in speeding, or exceeding the speed limit, were less likely to use a system that would inhibit this. This was not found to be so in the simulator study, but when immersed in re…	Simulator study	not reported	not reported	Numbers in Table	not reported	not reported	not reported	not reported	not reported	not reported	not reported	not reported	not reported	not reported	not reported	not reported	not reported	Acceptability, driving style, actual speed, system use, age	Correlations of acceptability with DSQ-score: r = -.46* Actual speed: r = -.56* System use: r = .23 Age: r = .21	None	not reported	Calculation of a single acceptability score	JZ, JW
																	On-road study	not reported	not reported		not reported	not reported	not reported	not reported	not reported	not reported	not reported	not reported	not reported	not reported	not reported	not reported	not reported		Correlations of acceptability with DSQ-score: r = -.30 Actual speed: r = -.44* System use: r = .52* Age: r = .22	None
Jamson, S.; Chorlton, K.; Carsten, O.	2012	Could Intelligent Speed Adaptation make overtaking unsafe?	UK	Institute for Transport Studies, University of Leeds	Peer review journal	Accident Analysis & Prevention	intelligent speed adaptation	within-subjects design	Acceptability scores tend to differ, depending on the type of ISA under investigation, but generally a mandatory ISA is less acceptable than a voluntary one.	26	12	14	40.3077	not reported	Driving simulator and questionnaire	Questionnaire measures suggested that whilst drivers deemed mandatory ISA more useful than a voluntary one, they also found it more frustrating to drive with and believed it impaired their driving performance. This indicates that drivers can see the logic behind ISA systems, in terms of its road safety benefits. However, when actually using ISA, they find the experience not as satisfying (althoug…	Mandatory ISA	not reported	-2 to 2	Bar chart aggregated	not reported	not reported	not reported	0.730469	not reported	not reported	0.196094	not reported	not reported	not reported	not reported	not reported	not reported	no model	not reported	Repeated measures ANOVA significant main effect of System Type on the dimension of usefulness (F(1,25) = 4.50, p < .05)	not reported		JZ
																	Voluntary ISA						not reported	0.24375	not reported	not reported	0.175	not reported	not reported	not reported
Jizba, T.	2017	Influence of HMI ergonomy on drivers in cooperative systems area	CZE	Faculty of Transportation Sciences, Czech Technical University in Prague	Conference Proceedings	Acta Polytechnica CTU Proceedings	driver assistance systems	within-subjects design	How can be V2X warnings integrated into the Human Machine Interface (HMI) of vehicles, and what warning policy is needed to ensure high usability, acceptance, efficiency and understanding of such a warning interface	18	12	6	32.5	10.05	Driving simulator and questionnaire	The research revealed that drivers prefer to have dynamic warnings that correspond with the level of danger to which they are exposed, rather than only one warning displayed in a situation of imminent danger. However, with regards to overall usability score and workload measurements, results showed that the 3-stage system performed worse in comparison with the 1-stage system	1-stage system before	not reported	-2 to 2	Numbers in Table	not reported	not reported	not reported	1.356	0.448	not reported	0.653	0.412	not reported	not reported	not reported	not reported	not reported	no model	not reported	Comparisons for both conditions before and after via t-tests	not reported		JZ
																	1-stage system after						not reported	0.956	0.525	not reported	0.653	0.543	not reported	not reported
																	3-stage system before						not reported	1.356	0.596	not reported	0.708	0.502	not reported	not reported
																	3-stage system after						not reported	1.133	0.672	not reported	0.458	0.729	not reported	not reported
Jiménez, F.; Naranjo, J. E.; Serradilla, F.; Pérez, E.; Hernández, M. J.; Ruis, T.; Anaya, J.J.; Díaz, A.	2016	Intravehicular, Short- and Long-Range Communication Information Fusion for Providing Safe Speed Warnings	Spain	University Institute for Automoile Research, Valencia; Psychology Faculty, Universidad Complutense de Madrid	Peer review journal	Sensor	vehicle safety systems	within-subjects design	Finally, the HMI impact has been assessed in a driving simulator and its effect on driver attention is assessed, which goes beyond the mere quantitative effect on the speed profile	20	10	10	35.35	13.23	Driving simulator and questionnaire	In Satisfaction, interfaces 1 and 6 present the worst results and interface 1 is the one that drivers consider to be the least useful. In this regard, more than one option could be a proper selection for providing safe speed warnings to the	Scenario 1	not reported	not reported	Bar chart aggregated	not reported	not reported	not reported	0.0477855	not reported	not reported	0.201156	not reported	not reported	not reported	not reported	not reported	not reported	no model	not reported	Univariate ANOVAs repeated measures between scenarios for utility (F(5; 95) = 3.17, p = 0.011) and satisfaction (F(5; 95) = 2.69, p = 0.026).	not reported		JZ
																	Scenario 2						not reported	0.321678	not reported	not reported	0.649711	not reported	not reported	not reported
																	Scenario 3						not reported	0.559441	not reported	not reported	0.769942	not reported	not reported	not reported
																	Scenario 4						not reported	0.412587	not reported	not reported	0.661272	not reported	not reported	not reported
																	Scenario 5						not reported	0.737762	not reported	not reported	0.775723	not reported	not reported	not reported
																	Scenario 6						not reported	0.333333	not reported	not reported	0.368786	not reported	not reported	not reported
Kidd, D.G.	2012	Response of part-time belt users to enhanced seat belt reminder systems of different duty cycles and duration	USA	Insurance Institute for Highway Safety, Arlington, VA	Peer review journal	Transportation Research: Part F	vehicle safety systems	within- and between-subjects design	The likelihood of buckling up reported by participants in the three enhanced reminder systems was compared at these time points to determine if the current Euro NCAP duration requirement is adequate.	80	40	40	40.65	13.442	Driving simulator and questionnaire	Overall, participants in every reminder system condition thought the seat belt reminder systems were useful and practical. Some systems were rated as more useful than others.On average, usefulness ratings were higher among participants in the 100% duty cycle, 50% duty cycle, and 20% duty cycle reminder conditions compared to participants in the basic reminder condition	100% duty cycle reminder	5-point Likert scale	-2 to 2	Numbers in text	not reported	not reported	not reported	1.63	0.12	not reported	not reported	not reported	not reported	not reported	not reported	not reported	not reported	no model	not reported	ANOVAs between conditions for usefulness F(3,75) = 5.0, p < 0.01, eta = 0.17). and satisfaction (F(3,75) = 2.0, p > .05).	not reported		JZ
												9					50% duty cycle reminder						not reported	1.36	0.1	not reported	not reported	not reported	not reported	not reported
												11					20% duty cycle reminder						not reported	1.58	0.12	not reported	not reported	not reported	not reported	not reported
												12					basic reminder						not reported	0.79	0.28	not reported	not reported	not reported	not reported	not reported
																	Total						not reported	1.34	0.83	not reported	0.04	0.98	not reported	not reported
Köhler, L.; Bengler, K.; Mergl, C.; Maier, K.; Wimmer, M.	2014	Validation of a Telephone Manager for stressful driving situations	Germany	AUDI AG, Ingolstadt Institute of Ergonomics, Technische Universität München Brose Fahrzeugteile GmbH,Coburg Institute of General Psychology, Katholische Universität Eichstätt-Ingolstadt	Conference Proceedings	Proceedings of the Human Factors and Ergonomics Society Europe Chapter 2014 Annual Conference.	driver stress	within-subjects design	Will a Telephone Manager that suppresses incoming calls in stressful driving situations be accepted by the driver?	27	16	11	35.93	12.7	Field trial and questionnaire	Results show a higher stress level for the driver in intersection situations. Furthermore, it confirmed that phone calls lead to additional stress, which can be reduced by call suppression in stressful situations. Moreover, the questionnaires confirmed that the telephone manager is highly accepted.	Telephone manager	not reported	-2 to 2	Numbers in text	not reported	not reported	not reported	-0.84	1	not reported	-0.89	0.98	not reported	not reported	not reported	not reported	not reported	no model	not reported	Comparisons between telephone manager and no telephone manager for usefulness t(26) = -2.14, p < .05 and satisfying t(26) = -3.16, p < .01.	not reported		JZ
																	No telephone manager						not reported	-0.2	0.92	not reported	0.13	1.13	not reported	not reported
Körber, M.; Prasch, L.; Bengler, K.	2017	Why Do I Have to Drive Now? Post Hoc Explanations of Takeover Requests	Germany	TU München	Peer review journal	Human Factors	automated driving	within- and between-subjects design	We expect that an explanation should avoid a decrease in trust and acceptance when a takeover situation occurs	40	20	20	25.2	2.6	Driving simulator and questionnaire	Both groups indicated in the questionnaire prior to the experimental drive that they were satisfied with the system and found it useful. This appraisal did not change by experiencing the three takeover situations.	Pre Control	5-point rating scales	-2 to 2	Numbers in Table	not reported	not reported	not reported	0.99	0.6	not reported	1.16	0.49	not reported	not reported	0.69	0.62	not reported	no model	not reported	Bayes' factor for differences between the groups ANOVAs for interactions between time and group Effect sizes (Cohen's d) between groups at each time	not reported		JZ
																	Post Control						not reported	1.01	0.46	not reported	1.17	0.73	not reported	not reported	0.34	0.88	not reported
																	Pre Explanation						not reported	0.95	0.44	not reported	1.21	0.49	not reported	not reported	0.84	0.68	not reported
																	Post Explanation						not reported	0.82	0.43	not reported	1.08	0.67	not reported	not reported	0.61	0.83	not reported
Kotte, J.; Josten, J.; Zlocki, A.; Eckstein, L.	2016	Impact of a visual and haptic driver advide and preview system on a range optimized way of driving in electric vehicles	Germany	Institut für Kraftfahrzeuge Aachen, RWTH Aachen	Conference Proceedings	Transportation Research Procedia	electric vehicles	within-subjects design	Does the advice provided significantly increase the advised behaviour? Is the impact on the driver behaviour significantly higher with a combined system of haptic and visual advice? Does a continuously given haptic feedback on the acceleration pedal guide drivers to a better control of the vehicle speed without losing drivers acceptance for the system? How do subjects rate the usefulness and acce…	27	19	8	35.3704	not reported	Driving simulator and questionnaire	The evaluation shows a positive impact of the developed visual as well as visual & haptic advice and preview system on a range optimized way of driving in electric vehicles.	Baseline	semantic differentials	-2 to 2	VDL-diagram aggregated	not reported	not reported	not reported	0.208163	not reported	not reported	0.489362	not reported	not reported	not reported	not reported	not reported	not reported	no model	not reported	ANOVAs between conditions for usefulness F(2.50) = 16.51, p < .01 and satisfying F((2.50) = 1,62, p > .2	not reported		JZ
																	visual						not reported	0.910204	not reported	not reported	0.696809	not reported	not reported	not reported
																	visual-haptic						not reported	1.45714	not reported	not reported	0.856383	not reported	not reported	not reported
Koustanai, A.; Cavallo, V.; Delhomme, P.	2012	Simulator Training With a Forward Collision Warning System: Effects on Driver-System Interactions and Driver Trust	France	French Institute of Science and Technology for Transportation	Peer review journal	Human Factors	driver assistance systems	Between-subjects design	In the present study, we hypothesized that FCW familiarization on the simulator would improve drivers’ understanding of how the FCW works, thereby making the system seem more trustworthy and improving driver-system interactions	28	20	8	41.2517	9.83026	Driving simulator and questionnaire	However, it is surprising that FCW acceptance did not rise as trust in the FCW rose. The utility and satisfaction scores were similar for the familiarized and unfamiliarized drivers after the familiarization and test phases. Utility was always greater than satisfaction. The failure of FCW acceptance to rise with trust is probably attributable to the high frequency of our warnings (approximately o…	Unfamiliarized drivers after familiarization	not reported	not reported	Numbers in Table	not reported	not reported	not reported	-0.7	not reported	not reported	-0.57	not reported	not reported	not reported	not reported	not reported	not reported	no model	not reported	not reported	not reported	Conflict in sample size: total sample size 28, but three subgroups add to 29	JZ
																	Unfamiliarized drivers after the test						not reported	0.79	not reported	not reported	0.29	not reported	not reported	not reported
																	Familiarized drivers after familiarization						not reported	-0.6	not reported	not reported	-0.77	not reported	not reported	not reported
																	Familiarized drivers after the test						not reported	0.66	not reported	not reported	0.16	not reported	not reported	not reported
																	Control group			None			not reported	not reported	not reported	not reported	not reported	not reported	not reported	not reported
Krahnstöver, A.Z.	2017	Licht führt!? Konzeption und Evaluation van Fahrmanöverunterstützung durch lichtbasierte Fahrassistenzsysteme	Germany	Technische Universität Braunschweig, Faculty for Life Sciences	Doctorate Thesis	Volkswagen AG "AutoUni Schriftenreihe"	driver assistance systems	within-subjects design	Which type of light-based pull-out-into-traffic assistant supports drivers the best?	76	56	20	39.6	10.9	Driving simulator and questionnaire	The simple assistant system and its extension with length dynamics are useful and satisfying, while the fixed assistant is not seen as benevolent.	Study 1 - einfacher Einfädelassistent	typical semantic differential	-2 to 2	Numbers in Table	not reported	not reported	not reported	0.97	0.72	not reported	0.98	0.8	not reported	not reported	0.89	0.931	not reported	no model	not reported	Comparisons between conditions with significant main effects for usefulness (F(2,150) = 31.4; p < .001) and satisfying (F(2,150) = 18.6; p < .001)	German translation provided as Figure	Scoring originally reversed with negative values for highest acceptance; in this overview, the scores were multiplied by -1 to ensure consistency	JZ
																	Study 1 - Einfädelassistent mit Längsdynamik						not reported	1.03	0.71	not reported	0.95	0.81	not reported	not reported
																	Study 1 - Ortsfester Einfädelassistent						not reported	0.41	0.89	not reported	0.42	0.97	not reported	not reported
								within-subjects design	The aim of this study was to evaluate the light-based pull-out-into-traffic assistant in a real-life setting.	39	24	15	42.2	12.6	Field trial and questionnaire	The results show that four fishbones are the best option for a light-based assistant.	Study 2 - Two static	typical semantic differential	-2 to 2	Numbers in Table	not reported	not reported	not reported	0.8	1	not reported	0.9	0.9	not reported	not reported	not reported	not reported	not reported	no model	not reported	Comparisons between number of modules with significant main effects for usefulness (F(1,37) = 10.1; p = .003) and satisfying (F(1,37) = 6.1; p = .018) No difference between dynamic and static	German translation provided as Figure	Scoring originally reversed with negative values for highest acceptance; in this overview, the scores were multiplied by -1 to ensure consistency
																	Study 2 - Four static						not reported	1.2	0.6	not reported	1.1	0.6	not reported	not reported
																	Study 2 - Two dynamic						not reported	1.1	0.8	not reported	0.9	0.9	not reported	not reported
																	Study 2 - Four dynamic						not reported	1.3	0.7	not reported	1.1	0.7	not reported	not reported
Langer, D.; Dettman, A.; Leonhardt, V.; Pech, T.; Bullinger, A.C.; Wanielik, G.	2016	Predicting driver intentions: A study on users' intention to use	Germany	Technical University Chemnitz	Conference Proceedings	Proceedings of the Human Factors and Ergonomics Society Europe Chapter 2016 Annual Conference.	driver assistance systems	within-subjects design	Only a few expectations regarding system acceptance can be made in advance, because to the moment there is no system on the market to compare with.	21	12	9	31.6	3.5	Field trial and questionnaire	Acceptance measures showed intermediate judgements and a low usage intention, each with ample standard deviations. Social influence was the strongest predictor of usage intention whereas performance expectancy and effort expectancy hardly contributed to the explained variance of usage intention. It is concluded that the intention prediction is evaluated mainly sceptically, while also including ex…	Uninformed Lap	bipolar ratings in a semantic differential	-2to 2	Numbers in Table	not reported	not reported	not reported	0.28	0.87	not reported	0.04	0.89	not reported	not reported	not reported	not reported	not reported	UTAUT model, but the Simple Scale not as variable included	not reported	not reported	German version (unspecified)		JZ
																	Informed Lap 1						not reported	0.26	0.8	not reported	-0.01	0.87	not reported	not reported
																	Informed Lap 2						not reported	0.2	0.98	not reported	-0.07	1.16	not reported	not reported
Liao, C.-F.	2013	Using a Smartphone Application to Support Visually Impaired Pedestrians at Signalized Intersection Crossings	USA	Minnesota Traffic Observatory, Dept. Of Civil Engineering, University of Minnesota	Peer review journal	Transportation Research Record	extra-vehicular human safety	within-subjects design	Subjective and objective measures were collected through a field experiment to evaluate system performance, usefulness, and user satisfaction	18	11	7	44.2	15.2	Field trial and questionnaire	Results of the usability questionnaire indicated that the visually impaired participants considered the MAPS system to be moderately useful and satisfying	none	5-point rating items with bipolar adjective scales	-2 to 2	Numbers in text	not reported	not reported	not reported	0.95	not reported	not reported	1.04	not reported	not reported	not reported	not reported	not reported	not reported	no model	not reported	not reported	not reported		JZ, JW
Ma, J.; Zhou, F.	2016	Virtual dynamic message signs: a future mode for basic public traveller information	USA	Transportation Solutions and Technology Applications Division, Leidos, Inc., VA, USA	Peer review journal	IET Intelligent Transport Systems	in-vehicle signs	within-subjects design	How feasible and effective are VDMSs (virtual dynamic message signs)?	21	13	8	33.89	not reported	Driving simulator and questionnaire	Positive attituded towards VDMS; VDMS perceived as safer and more comfortable than regular DMS; VDMS performs as good or better than DMS in driving simulator	none	5-point Likert scale	-2 to 2	Numbers in text	not reported	not reported	not reported	0.9	not reported	not reported	0.81	not reported	not reported	not reported	not reported	not reported	0.93	no model	not reported	not reported	not reported	Inverted scale used in article (-2 being the best score); Reliability reporting questionable - authors report procedure of calculating subscale reliabilities, but only report one reliability value Scale had "strongly agree" to "strongly disagree" above the differential	JZ, JW
Madigan, R.; Louw, T.; Merat, N.	2018	The effect of varying levels of vehicle automation on driver's lane changing behaviour	UK	Institute for Transport Studies, University of Leeds	Peer review journal	Plos One	automated driving	within-subjects design	3 other questions and: Are there any differences in drivers' subjective evaluation of PAD and CAD systems?	29	15	14	34.21	8.94	Driving simulator and questionnaire	There were no significant differences in the ratings of system usefulness; CAD system was significantly more satisfying to use. If drivers are happy to use an automated system which doesn't match their driving style, then they are more likely to accept a vehicle which adopts a slower speed or smoother trajectory than they would when driving themselves	partially automated drive (PAD)	not reported	not reported	Bar chart aggregated	not reported	not reported	not reported	0.58274	not reported	not reported	0.58363	not reported	not reported	not reported	not reported	not reported	not reported	no model	not reported	t-tests between conditions: usefulness: (t(28)=2.03, p=0.05) CAD more satisfying to use (t(28)=2.63, p<0.05)	not reported		JZ
																	conditionally automated drive (CAD)					not reported	not reported	0.815836	not reported	not reported	0.953737	not reported	not reported	not reported	not reported	not reported
McIlroy, R.C.; Stanton, N.; Godwin, L.	2017	Good vibrations: Using a haptic accelerator pedal to encourage eco-driving	UK	Faculty of Engineering and Environment, The University of Southampton	Peer review journal	Transportation Research: Part F	eco-driving	within-subjects design	No specific hypotheses were made regarding the performance in this section; the question is left open	24	14	10	34.71	13.08	Driving simulator and questionnaire	It appears as though some participants waited for the information to be presented before removing their foot from the accelerator pedal on approach to an event, where before (at baseline) they had acted earlier, of their own accord	Baseline	five-point scale	-2 to 2	Bar chart aggregated	not reported	not reported	0.607143	not reported	not reported	not reported	not reported	not reported	not reported	not reported	not reported	not reported	not reported	no model	not reported	Friedman test (non-parametric nature of data) for satisfaction and stimulus lead-time; (X2 (3) = 13.622, p = .003) and for usefulness and stimulus lead-time (X2 (3)= 16.850, p = .001). Wilcoxon rank pairwise comparisons between conditions with four significant differences	not reported		JZ
																	Short lead-time (4 seconds)						0.299261	not reported	not reported	not reported	0.52	0.79	not reported	not reported
																	Medium lead-time (8 seconds)						1	not reported	not reported	not reported	not reported	not reported	not reported	not reported
																	Long lead-time (12 seconds)						1	not reported	not reported	not reported	not reported	not reported	not reported	not reported
McIlroy, R.C.; Stanton, N.; Godwin, L.; Wood, A.P.	2016	Encouraging Eco-Driving with visual, auditory, and virbotactile stimuli	UK	Faculty of Engineering and Environment, The University of Southampton	Peer review journal	IEEE Transactions on Human-Machine Systems	eco-driving	within-subjects design	It was hypothesized that haptic and auditory information, and combinations of stimuli containing these modes, would foster greater compliance than visual information, but that visual information would be more accepted by participants	30	17	13	33.83	11.95	Driving simulator and questionnaire	Regarding satisfaction ratings, it was clear that participants did not like the auditory stimulus, whether it was presented alone, or in combination with other stimuli	Baseline	not reported	-2 to 2	Bar chart aggregated	not reported	not reported	not reported	0.506983	not reported	not reported	0.44	not reported	not reported	not reported	not reported	not reported	not reported	no model	not reported	Friedman’s Test and analyses using Wilcoxon Signed Ranks tests.	not reported	Bar chart of results not well designed --> difficult to retrieve accurate estimates of means	JZ
																	Eco						not reported	0.484637	not reported	not reported	0.456	not reported	not reported	not reported
																	Aud						not reported	0.811453	not reported	not reported	-0.46	not reported	not reported	not reported
																	Hap						not reported	1.05447	not reported	not reported	0.22	not reported	not reported	not reported
																	Vis						not reported	0.638268	not reported	not reported	0.386	not reported	not reported	not reported
																	Aud + Hap						not reported	1.04469	not reported	not reported	-0.242	not reported	not reported	not reported
																	Aud + Vis						not reported	0.831006	not reported	not reported	-0.554	not reported	not reported	not reported
																	Hap + Vis						not reported	1.0852	not reported	not reported	0.126	not reported	not reported	not reported
																	Aud + Hap + Vis						not reported	0.861732	not reported	not reported	-0.516	not reported	not reported	not reported
																	After						not reported	0.110335	not reported	not reported	0.66	not reported	not reported	not reported
Melman, T.; de Winter, J.C.F., Abbink, D.A.	2016	Does haptic steering guidance instigate speeding? A driving simulator study into causes and remedies	Netherlands	Department of BioMechanical Engineering, Delft University of Technology	Peer review journal	Accident Analysis & Prevention	driver assistance systems	within-subjects design	It was hypothesized that when driving with continuous steering guidance participants would adopt a higher speed than when driving manually without support. For a comprehensive evaluation and comparison between conditions, each design was assessed with respect to five categories of measures: speed, lane-keeping accuracy, safety margin, workload, and system acceptance	24	17	7	28	9.6	Driving simulator and questionnaire	Lower satisfaction score for Band than for Con-tRF and Cont, although not statistically significant. No difference was found for the usefulness scale either.	Manual	not reported	-2 to 2	Numbers in Table	not reported	not reported	not reported	not reported	not reported	not reported	not reported	not reported	not reported	not reported	not reported	not reported	not reported	Workload (NASA-TLX), violations (DBQ), usefulness, satisfying, and a variety of objective measures (e.g., time off-road, speed, or lane return time)	Spearman's rho for 17 variables in each condition.	t-tests between conditions for 11 variables (total: 60 t-tests) ANOVAs for differences between conditions for usefulness (F(2,46) = 0.92, p = 0.410). and satisfaction (F(2,46) = 2.72,p = 0.076)	not reported		JZ
																	ContRF						not reported	0.98	0.52	not reported	0.88	0.52	not reported	not reported					Use and satis: .54
																	Band						not reported	0.83	0.44	not reported	0.52	0.69	not reported	not reported					Use and satis: .63 Satis and NASA-TLX: -.62
																	Cont						not reported	0.92	0.5	not reported	0.79	0.73	not reported	not reported					Use and satis: .70 Use and NASA-TLX: -.50 Satis and NASA-TLX: -.49
Merrikhpour, M.	2017	Utilizing the Social Norms Theory for Mitigating Teen Driver Distraction	Canada	Department of Mechanical and Industrial Engineering University of Toronto	Doctorate Thesis	N/A	driver distraction	within- and between-subjects design	the first driving simulator experiment aimed to systematically investigate the effectiveness of PNF based on parents’ descriptive norms. We hypothesized that providing teens with parent norms can correct the potential misperceptions and mitigate teen distracted driving behaviour.	29	4	6	18.1	0.737865	driving simulator and questionnaire	Overall, our results suggest that PNF based on parent’s norms are promising for mitigating distraction among teens. The analysis of driving simulator data showed that both social norms and real-time feedback decreased distraction engagement compared to no feedback, with the effects of social norms feedback being stronger and emerging sooner than the effects of real-time feedback.	Study 1 social norms	five-point scale	-2 to 2	Numbers in text	not reported	not reported	not reported	1.18	0.3	not reported	0.95	0.45	not reported	not reported	all measures used > 0,70	all measures used > 0,70	not reported	no model	not reported	t-tests pre and post exposure to the technology all non-significant (p>.05) ANOVA between the different conditions without effects (p>.05)	not reported	Reliability measures uncertain, as the statement "all measures > .70) was before presenting the Simple Scale	JZ
											5	4	18.3333	0.866025			Study 1 post drive						not reported	1.16	0.36	not reported	0.64	0.66	not reported	not reported
											6	4	18.2	0.632456			Study 1 real-time						not reported	1.12	0.83	not reported	0.28	0.9	not reported	not reported
								within- and between-subjects design	the second driving simulator experiment aimed to investigate the effectiveness of PNF based on same- and opposite-gender peer descriptive norms	40	9	10	18.4737	0.512989	driving simulator and questionnaire	Overall, our results suggest that, similar to the PNF based on parent norms (Chapter 5), PNF based on peer norms is effective in reducing distraction engagement and improving driving performance among teens. However, the presentation of same-gender peer norms did not significantly benefit the teen behaviour more than the presentation of opposite-gender peer norms.	Study 2 same gender	five-point scale	-2 to 2	Numbers in text	not reported	not reported	not reported	1.36	0.39	not reported	0.7	0.71	not reported	not reported	all measures used > 0,70	all measures used > 0,70	not reported	no model	not reported	t-tests pre and post exposure to the technology all non-significant (p>.5)	not reported	Reliability measures uncertain, as the statement "all measures > .70) was before presenting the Simple Scale
											10	11	18.2857	0.560612			Study 2 opposite gender						not reported	1.29	0.57	not reported	0.76	0.66	not reported	not reported
Müllhäuser, M.	2017	Tactile cueing with active cycling stick for helicopter obstacle avoidance: development and pilot acceptance	Germany	Deutsches Zentrum für Luft- und Raumfahrt e.V., Institut für Flugsystemtechnik	Peer review journal	CEAS Aeronautical Journal	helicopter	within-subjects design	The study had the objective to get evidence about the pilot acceptance, the way pilots want to use the system and how the system should be further developed	3	not reported	not reported	not reported	not reported	Flying simulator and questionnaire	All pilots stated a high level of acceptance for the overall concept of a tactile obstacle avoidance system, which provides forces on the cyclic stick. In particular, the pilots stated that the pulsing forces, the ‘‘ticker’’, was already satisfying in the current status.	Force and stiffness	Likert items with six-point ordinal scale	"normalised" into -1 to 1	VDL-diagram aggregated	not reported	not reported	not reported	0.0434783	not reported	not reported	-0.101266	not reported	not reported	not reported	not reported	not reported	not reported	no model	not reported	not reported	not reported	Scale originally six ordinal points, then transformed into values range -1 to 1 with means reported	JZ
																	Ticker						not reported	0.626543	not reported	not reported	0.537736	not reported	not reported	not reported
Othersen, I.	2016	Vom Fahrer zum Denker und Teilzeitlenker: Einflussfaktoren und Gestaltungsmerkmale nutzerorientierter Interaktionskonzepte für die Überwachungsaufgabe des Fahrers im teilautomatisierten Modus	Germany	Technische Universität Braunschweig, Faculty of Life Science	Doctorate Thesis	Volkswagen AG "AutoUni Schriftenreihe"	automated driving	within- and between-subjects design	Which type of manoeuvre and handling do the drivers prefer?	24	18	6	36.5	9.8	Field trial and questionnaire	The condition without manoeuvre confirmation was assessed the most positively, however, with little differences to other conditions and on item levels.	MoMb (without manoeuvre confirmation)	five-point Likert scale	0 to 5	Numbers in text	not reported	not reported	not reported	3.9	0.7	not reported	4	0.9	not reported	not reported	not reported	not reported	not reported	no model	not reported	ANOVAs between conditions for usefulness F[1,22] = 0.4; p = .55 and satisfying F[1,22] = 0.0, p = .94	"German translation" of the Simple Scale		JZ
																	mMb (with manoeuvre confirmation)				not reported	not reported	not reported	3.8	0.7	not reported	3.9	0.9	not reported	not reported
																	oM (without manoeuvre)				not reported	not reported	not reported	3.5	0.9	not reported	3.5	1.1	not reported	not reported
Nordhoff, S.; de Winter, J.; Madigan, R.; Merat, N.; van Arem, B.; Happee, R.	2018	User acceptance of automated shuttles in Berlin-Schöneberg: A questionnaire study	Germany	Dept of Transport and Planning, Delft University of Technology; Innovation Centre for Mobility and Societal Change; Wissenschaftszentrum Berlin; Department BioMechanical Engineering, Delft University of Technology; Institute for Transport Studies, University of Leeds; Dept Cognitive Robotics, Delft University of Technology	Peer review journal	Transportation Research: Part F	automated driving	within-subjects design	The aim of the present study was to investigate how respondents rate the shuttle itself, its potential as a feeder to transport systems in urban and rural areas, and its advantages in comparison to the respondents’ existing form of travel.	274	169	102	34.9	14.2	Field trial and questionnaire	Respondents were generally accepting the shuttle, as they gave positive ratings for usefulness and satisfaction. However, they gave higher scores on the satisfaction scale than on the usefulness scale Scales of usefulness and satisfying could not be replicated in Principal component analysis	none	not reported	1 to 5	Figure itemwise	PCA was performed with the five items of the usefulness scale not loading on a single, distinct factor. Instead, 3 items loaded on component 1 "intention to use", and the remaining two did not load on the three extracted components	PCA was performed with the four items of the satisfaction scale not loading on a single, distinct factor. Instead, 1 item loaded on component 1 "intention to use", and the remaining three did not load on the three extracted components	not reported	not reported	not reported	not reported	not reported	not reported	not reported	not reported	not reported	not reported	not reported	no model	Correlations only reported for three factors (intention to use, shuttle and service characteristics, and shuttle effectiveness; no usefulness or satisfying) with age, gender, and work location.	not reported	not reported		JZ
Perelló, J.R.; Gomila, A.; García-Quinteiro, E.M.; Miranda, M.	2016	Testing New Solutions for Eco-Driving: Haptic Gas Pedals in Electric Vehicles	Spain	University of the Balearic Islands, Automotive Technology Centre of Galicia	Peer review journal	Journal of Transportation Technologies	eco-driving	within-subjects design	What is the effectiveness, acceptance and workload of Force and Stiffness haptic gas pedals combined with the Full ecoDriver System?	30	26	4	33.67	5.55	Driving simulator and questionnaire	Indeed, the tendencies observed indicate that the FeDS was in many aspects more acceptable than both HGPs. Significant differences observed between system modalities suggested that FeDS was more pleasant , nice , desirable and likeable than both HGPs, implying that the HGPs should be improved to make them less annoying for users.	FeDS FHGP SHGP means only itemwise reported	not reported	-2 to 2	Numbers in Table	not reported	not reported	not reported	not reported	not reported	not reported	not reported	not reported	not reported	not reported	not reported	not reported	not reported	no model	none	Friedman Test (Chi-squared values) and Wilcoxon tests between items with Bonferroni alpha-level correction	not reported	means only itemwise reported	JZ
Petermeijer, S.; Abbink, D.A.; de Winter, J.	2015	Should Drivers Be Operating Within an Automation Free Bandwidth? Evaluating Haptic Steering Support Systems With Different Levels of Authority	Netherlands	TU München, Delft University of Technology	Peer review journal	Human Factors	driver assistance systems	within-subjects design	We hypothesized that continuous haptic guidance results in an improved lane-keeping performance and a reduced mental workload compared to manual steering and bandwidth guidance and that drivers will show aftereffects when the system disengages. These benefits and limitations were expected to increase with stronger guidance.	32	26	6	25.8	3.3	Driving simulator and questionnaire	We found large individual differences in how participants responded to the continuous haptic systems: Some drivers resisted the steering feedback torques, whereas others gave way to them. Some participants reported that the ContS system imposed too much force on the steering wheel, leaving little room for the human to contribute to the lane-keeping task. This observation corresponds to previous r…	Manual	not reported	-2 to 2	Numbers in Table	not reported	not reported	not reported	0.063	0.475	not reported	0.5	0.496	not reported	not reported	not reported	not reported	not reported	no model	not reported	ANOVA and pairwise comparisons between conditions (10 t-tests for each of 10 constructs)	not reported	Unadjusted alpha level for 100 (!) t-tests	JZ
																	Band1						not reported	0.444	0.679	not reported	-0.008	0.787	not reported	not reported
																	Band2						not reported	0.531	0.617	not reported	0.219	0.798	not reported	not reported
																	Cont						not reported	0.781	0.346	not reported	0.648	0.65	not reported	not reported
																	ContS						not reported	0.713	0.4	not reported	0.297	0.814	not reported	not reported
Petermeijer, S.; Bazilinskyy, P.; de Winter, J.	2017	Take-over again: Investigating multimodal and directional TORs to get the driver back into the loop	Germany	Dept. For Ergonomics, Faculty of Mechanical Engineering, TU München; Dept. Of Biomechanical Engineering, Faculty of Mechanical, Maritime and Materials Engineering, Delft	Peer review journal	Applied Ergonomics	automated driving	within-subjects design	The aim of this study was to evaluate drivers' reaction times and self-reported usefulness and satisfaction of unimodal (i.e., auditory or vibrotactile) versus bimodal (i.e., auditory-vibrotactile) TORs.	24	16	8	27.9	3	Driving simulator and questionnaire	Vibrotactile TORs were rated as more satisfactory than auditory TORs. Moreover, multimodal TORs were rated as more useful than auditory ones. The questionnaire data showed that participants became more appreciative towards TORs they were exposed to.	Auditory	five-point Likert scale	-2 to 2	Numbers in Table	not reported	not reported	not reported	1.04	0.51	not reported	0.04	0.64	not reported	not reported	not reported	not reported	not reported	no model	not reported	Repeated measures ANOVA for usefulness F(2,44) = 4.71, p = 0.014 and satisfying F(2,44) = 7.47, p = 0.002 and individual t-tests between conditions	not reported	"Sign reversals were conducted for items 1, 2, 4, 5, 7, and 9, so that a higher score indicates higher usefulness/satisfaction"	JZ
																	Vibrotactile						not reported	0.96	0.6	not reported	0.78	0.72	not reported	not reported
																	Auditory & Vibrotactile						not reported	1.38	0.43	not reported	0.42	0.63	not reported	not reported
Petermeijer, S.; Cieler, S.; de Winter, J.	2017	Comparing spatially static and dynamic vibrotactile take-over requests in the driver seat	Germany	Dept. For Ergonomics, Faculty of Mechanical Engineering, TU München; Dept. Of Biomechanical Engineering, Faculty of Mechanical, Maritime and Materials Engineering, Delft; Division Interior, Interior Electronics Solutions, Continental Automotive, Babenhausen, Germany	Peer review journal	Accident Analysis & Prevention	automated driving	within-subjects design	We hypothesized that dynamic patterns would yield higher correct response rates than static ones, and that the correct response rate of vibrotactile patterns would decrease when the driver is under increased mental demand.	18	13	5	43	15.2	Driving simulator and questionnaire	Participants rated the vibro-tactile feedback positive in terms of usefulness and satisfaction,but no differences between static and dynamic patterns were found	Static pattterns	five-point scale	-2 to 2	Figure itemwise	not reported	not reported	not reported	not reported	not reported	not reported	not reported	not reported	not reported	not reported	not reported	not reported	not reported	no model	not reported	t-tests between conditions for usefulness t(17) = −0.32, p = 0.749, dz= −0.08 and satisfaction t(17) = −0.12, p = 0.906, dz= −0.03	not reported	"Sign reversals were performed for items 1, 2, 4, 5, 7, and 9, sothat higher scores indicate a higher usefulness/satisfaction score"	JZ
																	Dynamic patterns						not reported	not reported	not reported	not reported	not reported	not reported	not reported	not reported	not reported	not reported	not reported
Petermeijer, S.; Doubek, F.; de Winter, J.	2017	Driver response times to auditory, visual, and tactile take-over requests: A simulator study with 101 participants	Germany	Dept. For Ergonomics, Faculty of Mechanical Engineering, TU München; Dept. Of Biomechanical Engineering, Faculty of Mechanical, Maritime and Materials Engineering, Delft;	Conference Proceedings	N/A	automated driving	between-subjects design	We hypothesized that tactile take-over requests are effective regardless of the non-driving task (because the tested tasks do not employ the tactile senses). Similarly, it was hypothesized that auditory take-over requests are faster than visual ones when the driver is reading. Finally, visual warnings were expected to yield faster reaction times than auditory ones when the driver is making a phon…	101	70	31	24.6832	not reported	Driving simulator and questionnaire	Results showed that auditory and tactile take-over requests yielded overall faster reactions than visual take-over requests. The expected interaction between takeover modality and the dominant modality of the non-driving task was not found. As for self-reported usefulness, auditory and tactile take-over requests yielded higher scores than visual ones. In conclusion, it seems that auditory and tac…	Auditory	5 point Likert-scale	-2 to 2	Numbers in text	not reported	not reported	not reported	1.45	0.53	not reported	0.03	0.8	not reported	not reported	not reported	not reported	not reported	no model	not reported	Friedman test between conditions for usefulness (χ2(2,200) = 95.17, p < .001) and satisfying (χ2(2,200) = 43.88, p < .001).	not reported		JZ
																	Visual						not reported	-0.01	0.94	not reported	0.42	0.58	not reported	not reported
																	Tactile						not reported	1.31	0.73	not reported	0.8	0.83	not reported	not reported
Pinotti, D.; Piccinini, G.F.B.; Tango, F.	2014	Adaptive human machine interface based on the detection of drivers cognitive state using machine learning approach	Italy*	RE:Lab s.r.l., Reggio Emilia; Applied Mechanics, Chalmers University of Technology; ICOOR, Reggio Emilia; E/E Systems, Centro Ricerche Fiat	Peer review journal	Intelligenza Artificiale	human-machine interfaces	within-subjects design	The objective of this paper is twofold: first, to present the activity carried out for the development of a cognitive distraction classifier based on Machine Learning algorithms; then, to describe the design process for the specific HMIof the Cooperative Lane Change Assistant (C-LCA) system.	28	14	14	37.8	12.6	Driving simulator and questionnaire	Users feel more comfortable when dealing with a system they have some experience with. Also the results from the Van Der Laan questionnaire are in agreement with this behaviour.	NC	not reported	-2 to 2	Numbers in text	not reported	not reported	not reported	1.19	not reported	not reported	0.96	not reported	not reported	not reported	not reported	not reported	not reported	no model	not reported	none	not reported		JZ
																	CO						not reported	1.15	not reported	not reported	0.87	not reported	not reported	not reported	not reported	not reported	not reported
Politis, I.; Langdon, P.; Adebayo, D.; Bradley, M.; Clarkson, P.J.; Skrypchuk, L.; Mouzakitis, A.; Eriksson, A.; Brown, J.W.H.; Revell, K.; Stanton, N.	2018	An Evaluation of Inclusive Dialogue-Based Interfaces for the Takeover of Control in Autonomous Cars	UK*	Engineering Design Centre University of Cambridge; Jaguar Land – Rover Research & Technology Coventry, UK; Swedish National Road and Transport Research Institute (VTI); Transportation Research Group, University of Southampton	Conference Proceedings	N/A	human-machine interfaces	within-subjects design	We designed an experiment evaluating the dialogue interfaces, and results confirmed that simplicity of the interfaces is paramount, even at the cost of available information regarding the road	49	25	24	45.51	17.36	Driving simulator and questionnaire	The shorter and simpler in-teraction of the countdown timer was most accepted.	Countdown based (CB)	not reported	-2 to 2	Numbers in table	not reported	not reported	not reported	not reported	not reported	not reported	1.05	0.76	not reported	not reported	not reported	not reported	not reported	no model	not reported	ANOVA between conditions for satisfying F(3,191) = 8.71, p < 0.001		No usefulness scores reported; unclear if usefulness subscale was used	JZ
																	Repetition based (RepB)						not reported	not reported	not reported	not reported	0.14	1.05	not reported	not reported
																	Response based (ResB)						not reported	not reported	not reported	not reported	0.37	1.01	not reported	not reported
																	Multimodality based (MB)						not reported	not reported	not reported	not reported	0.2	1.08	not reported	not reported
Prasch, L.; Tretter, S.	2016	Ich bin dann mal raus. Erklärbares Automationsverhalten und Vertrauen	Germany	Institute of Ergonomics, Technische Universität München,Germany Department Psychology, Ludwigs-Maximilian-Universität, München	Conference Proceedings	Mensch und Computer 2016 (Gesellschaft für Informatik)	automated driving	within-subjects design	Different reasons for assuming back control from an automated driving function should result in different importance and support by the drivers.	36	20	16	25.6	6.3	Online questionnaire	Hypotheses were supported by the data - plausible explanations for taking back control are supported more by participants.	TOR A	not reported	-2 to 2	Bar chart aggregated	not reported	not reported	not reported	0.04	not reported	not reported	-0.24	not reported	not reported	not reported	not reported	not reported	not reported	no model	not reported	not reported	not reported		JZ
																	TOR B						not reported	-0.03	not reported	not reported	-0.16	not reported	not reported	not reported
																	TOR C						not reported	0.92	not reported	not reported	0.67	not reported	not reported	not reported
Rahman, M. M.; Lesch, M.F.; Horrey, W.J.; Strawderman, L.	2017	Assessing the utility of TAM, TBT, and UTAUT for advanced driver assistance systems	USA	Dept of Industrial and Systems Engineering, Mississippi State University; Liberty Mutual Research Institute for Safety, Hopkinton	Peer review journal	Accident Analysis & Prevention	driver assistance systems	within-subjects design	The intention of this study is to assess the utility of TAM, TPB, and UTAUT for modelling driver acceptance of ADAS.	387	202	185	35.6	11	Online questionnaire	The results of this study found significant effects of the Theory of Planned Behavior (TPB) factors (Attitude, Subjective Norms, and Perceived Behavioral Control) on acceptance (Behavioral Intention). The results of this study also confirmed the predictive ability of UTAUT. The UTAUT factors of Performance Expectancy, Effort Expectancy, and Social Influence exhibited positive effects on Behaviora…	none	not reported	1 to 7	Numbers in Table	not reported	not reported	not reported	not reported	not reported	not reported	not reported	not reported	5.04	1.3	not reported	not reported	0.94	TAM variables (behavioral intention, attitured, perceived usefulness, perceived ease of use, subjective norm, and perceived behavioral control) and UTAUT variables (performance and effort ecpectancy, social influence)	BI: 0,89 PU: 0,88 PEoU: 0,49 SN / SI: 0,58 PBC: 0,45 PE: 0,86 EE: 0,46 all significant at .01 level	correlations with numerous variables, regressions (attitudes reduces the effect of PU on BI --> mediation effect of attitudes | PEoU predicts attitudes)	not reported	Adapted order of items, scale range, and reversion of items; VDL is seen as Attitudes in the TAM framework with conflicting definitions of acceptance; confusion about sample size (387 vs. 430)	JZ					649
Rakauskas, M.E.; Graving, J.S.; Manser, M.P.; Jennes, J.W.	2010	Determining the Accuracy and Acceptance of Using Driver Interface Display Components and Fuel Economy Information Types	USA	ITS Institute, University of Minnesota Westat, Rockville	Conference Proceedings	Proceedings of the Human Factors and Ergonomics Society	driver assistance systems	within-subjects design	It was hypothesized that viewing instantaneous fuel economy information on simple display components with clear references would lead to greater accuracy in determining fuel economy and greater user acceptance.	13	6	7	28.5	9.8	In-lab experiment	Displaying instantaneous fuel economy information in a horizontal bar display component and displaying trip fuel economy as a representational picture display component (CS02) resulted in the highest accuracy and acceptance.Similarly, the use of single horizontal bar display components to present trip and overall fuel economy information (CS05) also had high acceptance and showed potential for in…	CS01	not reported	-2 to 2	VDL-diagram aggregated	not reported	not reported	not reported	-1.14504	not reported	not reported	-1.11409	not reported	not reported	not reported	not reported	not reported	not reported	no model	not reported	ANOVAs between conditions for usefulness F(6,84)=5,79, p<.01 and satisfying F(6,84)=7.79, p<.01			JZ
																	CS02						not reported	0.0763359	not reported	not reported	0.530201	not reported	not reported	not reported
																	CS03						not reported	0.290076	not reported	not reported	0.463087	not reported	not reported	not reported
																	CS04						not reported	-0.442748	not reported	not reported	-0.120805	not reported	not reported	not reported
																	CS05						not reported	0.358779	not reported	not reported	0.738255	not reported	not reported	not reported
																	CS06						not reported	-1.22901	not reported	not reported	-1.00671	not reported	not reported	not reported
																	CS07						not reported	-1.00763	not reported	not reported	-0.711409	not reported	not reported	not reported
Rakauskas, M.; Ward, N.J.; Gorjestani, A.R.; Shankwitz, C.R.; Donath, M.	2005	Evaluation of a DGPS Driver Assistive System for Snowplows and Emergency Vehicles	USA	ITS Institute, University of Minnesota	Conference Proceedings	Traffic and Transport Psychology Theory and Application Proceedings of the ICTTP 2004	driver assistance systems	within-subjects design	(1) Does the system support driver performance in a manner consistent with reduced crash risk and improved productivity (mobility)? (2) Do drivers find value in using the system?	9	8	1	39	not reported	Field trial and questionnaire	Overall, results support the desired effects of the DAS on driving performance by decreasing crash potentiality, increasing the responsiveness of emergency vehicles to incidents, and increasing the speed at which snowplows can safely clear roads	None	not reported	-2 to 2	Figure aggregated	not reported	not reported	not reported	0.926667	not reported	not reported	0.546667	not reported	not reported	not reported	not reported	not reported	not reported	no model	not reported	not reported			JZ
Risto, M.	2014	Cooperative In-Vehicle Advice A study into drivers‘ ability and willingness to follow tactical driver advice	Netherlands	Centre for Telematics and Information Technology University of Twente	Doctorate Thesis	TRAIL Thesis Series and CTIT Dissertation Series	traffic flow assistant	within-subjects design	The questionnaire that is presented here was set out to measure the attitude towards the preliminary advisory system based on a description of the system.	237	181	56	not reported	not reported	Online questionnaire	Without having used the system, questionnaire participants regarded an advisory system that improves traffic flow while leaving the vehicle control to the driver as useful and moderately desirable.	Study 1	semantic differential items	-2 to 2	Numbers in text	not reported	not reported	not reported	0.7	0.14	not reported	0.26	0.14	not reported	not reported	not reported	not reported	not reported	no model	not reported	not reported			JZ
								within-subjects design	The goal of the study was to assess driver performance to carry out the advice as well as the potential of compliant behaviour to cause annoyance among other road users.	35	30	5	46.9	12.1	Driving simulator and questionnaire	A reduction of acceptance after use of an advisory system was observed. However, it is too early to regard the system as a whole as not useful in the eyes of the participants. Rather this result may be seen as a sign that the system in its current form did not convey its usefulness in the experiment.	Study 2 before	5-point rating-scale items	-2 to 2	Bar chart itemwise	not reported	not reported	not reported	not reported	not reported	not reported	not reported	not reported	not reported	not reported	not reported	not reported	not reported	no model	not reported	not reported
																	Study 2 after						not reported	not reported	not reported	not reported	not reported	not reported	not reported	not reported
Rook, A.M.; Hogema, J.H.	2005	Effects of Human-Machine Interface Design for Intelligent Speed Adaptation on Driving Behavior and Acceptance	Netherlands	TNO Human Factory, Soesterberg	Peer review journal	Transportation Research Record	intelligent speed adaptation	between-subjects design	Which effect could have Human Machine Interaction design for Intelligent Speed Adaptation on driving behaviour and acceptance?	64	58	6	45	8.50677	Driving simulator and questionnaire	low-force is more accepted than high-force	Low-force ISA	five-point scale	-2 to 2	Numbers in text	not reported	not reported	not reported	0.68	not reported	not reported	0.06	not reported	not reported	not reported	not reported	not reported	not reported	no model	not reported	The ANOVA for Experiment II did not result in significant effects regarding differences in usefulness or acceptance. A series of t-tests (CAVE: No Bonferroni correction)	not reported		LP, JZ
																	High-force ISA				not reported	not reported	not reported	0.38	not reported	not reported	-0.57	not reported	not reported	not reported	not reported	not reported	not reported
																tactile gas pedal is more accepted than dead throttle	Tactile gas pedal				not reported	not reported	not reported	0.338	not reported	not reported	-0.312	not reported	not reported	not reported	not reported	not reported	not reported
																	dead throttle				not reported	not reported	not reported	0	not reported	not reported	-0.445	not reported	not reported	not reported	not reported	not reported	not reported
Saito, Y.; Mitsumoto, T.; Raksincharoensak, P.	2016	Effectiveness of a Risk Predictive Shared Steering Control Based on Potential Prediction of Collision with Vulnerable Road Users	Japan	Tokyo University of Agriculture and Technology	Conference Proceedings	IFAC-Papers Online	driver assistance systems	within-subjects design	(1) How much can the assistance system reduce the risk of accidents, e.g. the collision velocity to VRU and (2) Is the assistance system acceptable to drivers.	15	8	7	68.5	3.07	Driving simulator and questionnaire	As for the research questions, elderly drivers positively evaluated the usefulness and satisfaction for the proposed assistance system, and the assistance system was useful for ensuring or extend the lateral distance between the host vehicle and the cyclist.	After ADAS trial	not reported	-2 to 2	Numbers in text	not reported	not reported	not reported	1.51	0.57	not reported	1.42	0.64	not reported	not reported	not reported	not reported	not reported	no model	not reported	t-tests between before and after for usefulness and satisfying (both not significant)	not reported		JZ
Sasangohar, F.; Donmez, B.; Easty, A.C.; Trbovich, P.L.	2015	Mitigating nonurgent interruptions during high-severity intensive care unit tasks using a task-severity awareness tool: A quasi-controlled observational study	Canada	Dept of Mechanical and Industrial Engineering, University of Toronto; HumanEra, Techna, University Health Network, Toronto; Insitute of Biomedical Engineering, University of Toronta	Peer review journal	Journal of Critical Care	care and nursing	within-subjects design	The tool, described in detail in the following section, is designed for nurses to inform otherswhen they are performing high-severity tasks. We hypothesized that with the tool, interruptions with personal content would be reduced during high-severity tasks. To test this hypothesis, we conducted an observational study at this CVICU.	12	not reported	not reported	not reported	not reported	Field trial (observations) and questionnaire	Several of these nurses mentioned that, although the tool was useful in reducing unnecessary interruptions, using the device involved an extra inconvenient step of pushing the button/foot pedal.	none	Likert items using 5-point scales	-2 to 2	Numbers in text	not reported	not reported	not reported	1.08	95% CI 0,42-1,74	not reported	0.68	95% CI 0,07-1,23	not reported	not reported	0.78	0.82	not reported	no model	not reported	not reported	not reported		JZ
Sayer, J.R.; LeBlanc, D.; Mefford, M.L.; Devonshire, J.	2007	Field Test Results of a Road Departure Crash Warning System: Driver Acceptance, Perceived Utility and Willingness to Purchase	USA	University of Michigan Transportation Research Institute Ann Arbor, Michigan, USA	Conference Proceedings	N/A	driver assistance systems	within-subjects design	A field operational test was conducted to assess the potential safety impacts, driver acceptance levels, and system maturity of an integrated LDW and CSW set.	78	39	39	44.5	not reported	Field trial and questionnaire	In sum, while drivers had generally positive perceptions of the RDCW system, including each individual subsystem, they found LDW more useful and satisfying than CSW. Thus, as might be expected, the scores for the entire RDCW system fell in between those of LDW and CSW. Drivers generally gave higher ratings for usefulness than they did for satisfaction.	Road departure crash warning (RDCW)	five-point scale	-2 to 2	Numbers in text	not reported	not reported	not reported	1.23	0.76	not reported	0.6	0.87	not reported	not reported	0.88	0.86	not reported	no model	Use and sat r = .719, p < .001	not reported			JZ
																	Lateral drift warning (LDW)						not reported	1.34	0.78	not reported	0.78	0.87	not reported	not reported	0.93	0.88	not reported		Use and sat r = .746, p < .001
																	Curve speed warning (CSW)						not reported	0.89	1.09	not reported	0.42	1.1	not reported	not reported	0.96	0.93	not reported		Use and sat r = .807, p < .001
Schieben, A.; Griesche, S.; Hesse, T.; Fricke, N.; Baumann, M.	2014	Evaluation of three different interaction designs for an automatic steering intervention	Germany	Institute of Transportation Systems, German Aerospace Center (DLR), Braunschweig	Peer review journal	Transportation Research: Part F	driver assistance systems	between-subjects design	Derived from the above mentioned prerequisites our study addresses the question whether an interaction design for an automatic steering intervention can be found that decreases the driver’s tendency to involuntarily override the automatic steering intervention in critical situations on the one hand and that still gives the driver the possibility and authority to override the intervention in false…	40	27	13	37.525	12.2107	Driving simulator and questionnaire	The mean rating of usefulness for the pure intervention was neutral, for the directed warning plus intervention it was rather positive and for the undirected warning plus intervention it was between neutral and positive. The results of ANOVA showed no significant differences between the three conditions for the scale ‘‘Usefulness’’ nor for the scale ‘‘Satisfaction’’. The mean rating of satisfacti…	Baseline	Likert items	-2 to 2	Numbers in text	not reported	not reported	not reported	not reported	not reported	not reported	not reported	not reported	not reported	not reported	not reported	not reported	not reported	no model	not reported	ANOVA for differences between conditions for usefulness F(2, 16) = 6.76, p = .52, eta = .08 and satisfaction F(2, 16) = 2.05, p = .16, g2 = .20	not reported	Confusion about sample size: Originally 40 participants equally and randomly assigned to four conditions. In VDL results only 6, 7, and 6 participants in the three experimental conditions. Dropout / exclusion unexplained Medians for usefulness and satisfaction approximated from figure	JZ
												4					Pure intervention						0.376179	0.21	0.97	-0.632075	-0.71	0.62	not reported	not reported
												4					Directed warning + intervention						0.75	0.86	0.78	0.75	0.43	0.86	not reported	not reported
												3					Undirected warning + intervention						0.872642	0.5	1.26	-0.629717	-0.25	1.43	not reported	not reported
Schmalfuß, F.; Mühl, K.; Krems, J.F.	2017	Dircet experience with battery electric vehicles (BEVs) matters when evaluating vehicle attributes, attitude and purchse intention	Germany	TU Chemnitz; Ulm University	Peer review journal	Transportation Research: Part F	electric vehicles	between-subjects design	The objective of this study was to investigate if and how the evaluation and acceptance of BEVs changes with increasing BEV experience, and if BEV experience might have indirect effects on attitude and purchase intention	286	128	158	27.6	11.3	Online questionnaire	Study I shows that comparing BEV inexperienced and experienced reveals few differences and limited understanding of why acceptance is different between groups. Adding Study II, in which experience was actively manipulated and the same research questions were investigated, closed the research gap on effects of providing short-term experience.	Total sample (n=286)	not reported	-2 to 2	Numbers in Table	VDL not included in factor analysis	VDL not included in factor analysis	not reported	0.9	0.75	not reported	0.92	0.75	not reported	not reported	0.93	0.85	not reported	Enjoyment, reputation, range and charging, vehicle space, safety and reliability, environmental friendliness, satisfaction, usefulness, subjective norm, perceived behavioral control, willingness to pay	Predictors of usefulness: Enjoyment, reputation, ranging, and environmental friendliness Predictors for satisfaction: enjoyment, range and charging, and environmental friendliness	Path analysis, t-tests, multiple linear regressions	not reported		JZ
																	Experience (n=49)						not reported	0.59	1	not reported	0.75	0.96	not reported	not reported
																	Matched inexperience (n=49)						not reported	0.85	0.89	not reported	0.89	0.89	not reported	not reported
								within-subjects design		30	27	3	46	10.5	Field trial and questionnaire		Before	not reported	-2 to 2	Numbers in Table	not reported	not reported	not reported	1.11	0.54	not reported	1.17	0.55	not reported	not reported	not reported	not reported	not reported	BEV attitudes, subjective norm, willingness to purchase, usefulness, satisfying	Usefulness and willingness to purchase: -.33 Satisfying and willingness to purchase: 0.15	t-tests, multiple linear regressions
																	After						not reported	1.23	0.57	not reported	1.4	0.54	not reported	not reported
Shahab, Q.	2014	Cooperative speed assistance: Interaction and persuasion design	Netherlands	Technische Universiteit Eindhoven	Doctorate Thesis	N/A	driver assistance systems	within-subjects design	The study described in this chapter aimed to investigate whether speed information or acceleration information is preferred by drivers and which type of advice information is more effective for traffic flow.	29	22	7	29	not reported	Driving simulator and questionnaire	In conclusion, both types of advice have their own advantages and disadvantages. While the speed advice takes less mental effort and more efficient acceleration pedal changes, the acceleration advice is more useful for reducing the likelihood of traffic shockwaves.	Study 1	5‐point Likert scales	-2 to 2	Numbers in Table itemwise	not reported	not reported	not reported	not reported	not reported	not reported	not reported	not reported	not reported	not reported	not reported	not reported	not reported	no model	not reported	not reported	not reported	Same sample in both studies?	JZ
								between-subjects design	H1: Speed advice influences drivers’ speeding behavior and increases the likelihood that they join a platoon, compared to a baseline situation without speed advice. H2: Persuasive messages that are compatible with a driver’s persuasion profile strengthen the drivers’ compliance with speed advice, compared to a speed advice only condition. H2a: The driver’s persuasion profile as mentioned in H2 ca…	28	22	6	23.25	not reported	In-lab experiment	Using different messages (instead of only monetary ones), CSA was considered as more assisting by participants.	Study 2			Bar chart itemwise			not reported	not reported	not reported	not reported	not reported	not reported	not reported	not reported	not reported	not reported	not reported	no model	not reported	not reported	not reported
Shen, S.; Neyens, D.M.	2017	Assessing drivers' response during automated support system failures with non-driving tasks	USA	Dept of Industrial Engineering, Clemson University	Peer review journal	Journal of Safety Research	driver assistance systems	within- and between-subjects design	The relationship between drivers' characteristics and attitudes towards automation and their responses to a safety critical event in the L2 automation condition was also investigated.	48	24	24	21.17	1.91	Driving simulator and questionnaire	No results reported for acceptance other than table with means and standard deviations	Two conditions originally (high and no automation), but only high-automation condition are reported	5-point Likert scale, with anchors ranging from strongly disagree (1) to strongly agree (5).	1 to 5 per item 9 to 45 for scale	Numbers in Table	not reported	not reported	not reported	not reported	not reported	not reported	not reported	not reported	30.08	7.07	not reported	not reported	not reported	no model	The correlations between the participants' responses to these questionnaires and their behaviors (reaction times, durations of lane departure, and maximum steering wheel angles) during the induced drifts with/without watching amovie clip were tested. No significant correlations were found.	not reported	not reported	"The Acceptance Scale included 9 questions and was slightly modified"; sum scores instead of means on a different scale range Results of the control group are not reported, therefore the sample size consists of 24 instead of 48 participants with no experimental groups	JZ					0.265023
Shyrokau, B.; de Winter, J.; Stroosma, O.; Dijksterhuis, C.; Loof, J.; van Paassen, R.; Happee, P.	2018	The effect of steering-system linearity, simulator motion, and truck driving experience on steering of an articulated tractor-semitrailer combination	Netherlands	Cognitive Robotics Dept, Faculty of Mechanical, Maritiem and Materials Engineering, Delft University of Technology; Dept of BioMechanical Engineering, Faculty of Mechanical, Maritime and Materials Engineering, Delft Univeristy of Technology; Control & Simulation, Faculty of Aerospace Engineering, Delft University of Technology; School of Communication, Media & IT, Hanze Univeristy of Applied Scie…	Peer review journal	Applied Ergonomics	human-machine interaction	within- and between-subjects design	This research investigated differences in lane-keeping performance, objectively recorded physical effort, and subjective assessment between a current nonlinear truck steering system and a truck steering system with a linear steering characteristic.	32	32	0	34.4125	14.9904	Driving simulator and questionnaire	The effect of motion on the subjective measures was not statistically significant. There were also no significant differences between the ratings of truck drivers and university drivers.	truck drivers linear	five-point scale	-2 to 2	Numbers in Table	Calculated but excluding VDL-scale	Calculated but excluding VDL-scale	not reported	0.12	0.49	not reported	0.37	0.43	not reported	not reported	not reported	not reported	not reported	no model	not reported	ANOVAs for effects of group and condition; First principal component analysis (positive and negative towards system) scores in factor loadings	not reported	First principal component analysis (positive and negative towards system) scores in factor loadings	JZ
																	truck drivers non-linear						not reported	0.11	0.81	not reported	0.39	0.59	not reported	not reported	not reported	not reported	not reported
																	truck drivers motion off						not reported	0.05	0.59	not reported	0.35	0.46	not reported	not reported	not reported	not reported	not reported
																	truck drivers motion on						not reported	0.18	0.57	not reported	0.42	0.47	not reported	not reported	not reported	not reported	not reported
																	students linear						not reported	0.64	0.58	not reported	0.53	0.55	not reported	not reported	not reported	not reported	not reported
																	students non-linear						not reported	0.02	0.63	not reported	0.22	0.54	not reported	not reported	not reported	not reported	not reported
																	students motion off						not reported	0.25	0.53	not reported	0.32	0.48	not reported	not reported	not reported	not reported	not reported
																	students motion on						not reported	0.41	0.7	not reported	0.42	0.6	not reported	not reported	not reported	not reported	not reported
Simon, K.; Jentsch, M.; Bullinger, A.C.; Meincke, E.; Schamber, G.	2015	Sicher aber langweilig? Auswirkungen vollautomatisierten Fahrens auf den erlebten Fahrspaß	Germany	Professur Arbeitswissenschaft und Innovationsmanagement, TU Chemnitz	Peer review journal	Zeitschrift für Arbeitswissenschaft	automated driving	within-subjects design	In which sitiations can drivers imagine automated drivers and in which not? What roles do perceived safety, comfort, and driving fun play for this assessment?	83	51	32	32.2	10.9	Online questionnaire	The older drivers were, the longer they had their drivers' license, and the more they drove in a year, the lower was their acceptance for automated mobility.	Men	five-point Likert scale	1 to 5	Numbers in text	not reported	not reported	not reported	not reported	not reported	not reported	not reported	not reported	2.66	1.12	not reported	not reported	not reported	no model	age negative duration of driver's license neg. kilometers driven neg.	ANOVAS, t-tests, correlations	not reported		JZ
																	Women						not reported	not reported	not reported	not reported	not reported	not reported	2.32	0.67
Spyropoulou, I.K.; Karlaftis, M.G.; Reed, N.	2014	Intelligent Speed Adaptation and driving speed: Effects of different system HMI functionalities	UK	School of Rural and Surveying Engineering, Laboratory of Transportation Engineering, Athens; School of Civil Engineering, Dept of Transportation Planning and Engineering, National Technical University of Athens	Peer review journal	Transportation Research: Part F	intelligent speed adaptation	within-subjects design	Driver characteristics and attitudes towards speeding are investigated and possible links between the behavioural patterns and these characteristics are discussed.	23	18	5	33.2	8.57	Driving simulator and questionnaire	Drivers consider systems as rather useful and there were no differences between the different functionalities. In terms of satisfaction, both the warning and intervening functionalities received negative scores.	Informative	not reported	-2 to 2	Numbers in Table	not reported	not reported	not reported	0.53	0.79	not reported	0.45	0.89	not reported	not reported	0.835	0.867	not reported	no model	not reported	Chi-Squared tests for differences on item base for systems: warning and intervening systems scored lower on niceness than the informative system (informative vs. warning ISA: v2 = 13.476, p = 0.009; informative vs. intervening ISA: v2 = 14.652, p = 0.005)	not reported		JZ
																	Warning						not reported	0.76	0.75	not reported	-0.43	1.14	not reported	not reported	0.868	0.872
																	Intervening						not reported	0.48	0.75	not reported	-0.19	0.99	not reported	not reported	0.831	0.882
Stahl, P.; Donmez, B.; Jamieson, G.A.	2016	Supporting anticipation in driving through attentional and interpretational in-vehicle displays	Canada	Dept of Mechanical and Industrial Engineering, University of Toronto	Peer review journal	Accident Analysis & Prevention	vehicle safety systems	within- and between-subjects design	The current paper discusses differences between novice and experienced drivers with the aim of finding methods to aid anticipation. It then reports on a new simulator experiment conducted with novice and experienced drivers, in which we investigated two different types of interfaces designed to aid anticipation.	48	not reported	not reported	29.85	14.5204	Driving simulator and questionnaire	Experience had a significant influence on satisfaction ratings (higher ratings for novice compared to experienced). Experience had a marginally significant effec ton ratings of usefulness (higher ratings for novice compared to experienced).	Novice	not reported	-2 to 2	Numbers in text	not reported	not reported	not reported	1.43	not reported	not reported	1.14	not reported	not reported	not reported	not reported	not reported	not reported	no model	not reported	ANOVA for experience on usefulness: (F(1,28) = 3.29, p = 0.08),. and on satisfying: (F(1,28) = 5.75, p = 0.02),	not reported	Originally 6 groups with 8 participants each, but 2 groups not reported at all and the other four groups only in diagram with the need for rounding; reporting only novice and experienced seems more accurate	JZ
													40.2				Experienced						not reported	1.03	not reported	not reported	0.64	not reported	not reported	not reported
Staubach, M.; Schebitz, N.; Köster, F.; Kuck, D.	2014	Evaluation of an eco-driving support system	Germany	Institute of Transportation Systems, German Aerospace Center (DLR); Ford Forschungszentrum Aachen GmbH	Peer review journal	Transportation Research: Part F	eco-driving	within-subjects design	Research questions were defined in order to research the performance of the eco-driving support systems in different evaluation categories. Those were environment, mobility, driver behavior, safety, and user acceptance of the participants.	30	15	15	41.5	15.2	Driving simulator and questionnaire	Fuel savings could be realized because the participants shifted earlier; travel time increased significantly only in the rural scenario; no negative effect on safety, eco-driving support was highly accepted by users.	eco-driving support system	five point scale	-2 to 2	Numbers in Table	not reported	not reported	not reported	0.88	not reported	not reported	0.6	not reported	not reported	not reported	not reported	not reported	not reported	no model	not reported	not reported	not reported	mean scores for satisfying and usefulness are own calculations; authors only reported mean scores itemwise	JZ
Tijerina, L.; Blommer, M.; Curry, R.; Swaminathan, R.; Kochhar, D.; Talamonti	2016	An Exploratory Study of Driver Response to Reduced System Confidence Notifications in Automated Driving	USA*	Ford Motor Company Research and Advanced Engineering; Ford Research and Innovation Center	Peer review journal	IEEE Transactions on Intelligent Vehicles	automated driving	within- and between-subjects design	No hypotheses or research aim stated	34	23	11	not reported	not reported	Driving simulator and questionnaire	Automated driving with reduced-confidence alerts was judged as both useful and acceptable. Consequences for automation loss-of-tracking did not induce unfavorable responses. Increasing or decreasing the detectability of road conditions associated with loss-of-tracking had no effect on generally favorable subjective assessments of Usefulness or Acceptability.	High detectability	5-point range	-2 to 2	Numbers in text	not reported	not reported	not reported	0.9	not reported	not reported	1.14	not reported	not reported	not reported	not reported	not reported	not reported	no model	not reported	ANOVA for detectability on usefulness: (F(1, 26)=5.55, MSe=0.33, p=0.03). and on satisfying: (F(1,26)=3.31, MSe = 0.405, p=0.08)	not reported	Satisfying called acceptability	JZ
																	Low detectability						not reported	1.37	not reported	not reported	1.53	not reported	not reported	not reported
Urhahne, J.A.	2016	Who is driving my car? Development and analysis of a control transition strategy for collaborative automated congestion driving	Germany	University of Twente, Enschede, The Netherlands	Doctorate Thesis	N/A	driver assistance systems	within-subjects design	To what extent do participants accept the proposed strategy? (RQ 5 of 9)	10	7	3	44.5	not reported	Field trial and questionnaire	The system is seen as useful and satisfying	None	not reported	-2 to 2	Numbers in text	not reported	not reported	not reported	1.12	not reported	not reported	1.08	not reported	not reported	not reported	not reported	not reported	not reported	no model	not reported	not reported	German items reported in Appendix		JZ
van den Beukel, A.P.; van der Voort, M.C.	2017	How to assess driver's interaction with partially automated driving systems - A framework for early concept assessment	Netherlands	University of Twente	Peer review journal	Applied Ergonomics	automated driving	within-subjects design	Is the proposed framework effective in predicting the level of support offered by interfaces?	24	not reported	not reported	26.7	not reported	Driving simulator and questionnaire	Independent t-tests showed that concept C scored significantly better than concept A in terms of perceived usefulness. However, when it came to satisfaction, the scores between the concepts were not significantly different.	Concept A	not reported	1 to 5	Numbers in Table	not reported	not reported	not reported	2	0.69	not reported	not reported	not reported	not reported	not reported	not reported	not reported	not reported	no model	not reported	Independent t-tests between conditions on usefulness A and B: t(45)=-1,25, p=0.22 A and C: t(45)=-2,40, p=0.02 B and C: t(45)=-0,74, p=0.47 and satisfaction: no significance differences on any combination of conditions	not reported	Scores range from 1 (not useful at all) to 5 (very useful)	JZ
																	Concept B						not reported	2.31	0.99	not reported	not reported	not reported	not reported	not reported
																	Concept C						not reported	2.5	0.73	not reported	not reported	not reported	not reported	not reported
van den Beukel, A.P.; van der Voort, M.C.; Eger, A.O.	2016	Supporting the changing driver's task: Exploration of interface designs for supervision and intervention in automated driving	Netherlands	Human Centred Design Group, Enschede	Peer review journal	Transportation Research: Part F	automated driving	within-subjects design	The aim of this research was to propose solutions that demonstrate desired support of drivers with their changed role (i.e. supervising the automation with now-and-then intervention)	37	20	17	47	12.6	Driving simulator and questionnaire	Nosignificant effect was found of Concept on Perceived Usefulness and neither on Satisfaction. However, again on an individual within-subject comparison the results do not denote significant effects of Concept (B or C) on Perceived Usefulness, neither on Satisfaction.	Concept A: Base	Scores range from 1 = absolutely not useful, not satisfying; to 7 = extremely useful, satisfying	1 to 7	Numbers in Table	not reported	not reported	not reported	5.7	1.14	not reported	4.84	1.24	not reported	not reported	not reported	not reported	not reported	no model	not reported	One-way ANOVAs between conditions for usefulness: F(2, 106) = 0.37, p = 0.69 and satisfaction: F(2, 106) = 0.13, p = 0.88 t-tests between conditions with relative scores	not reported	In comparison to the original 5-point scale, we adapted the Van der Laan scale to contain a scale with 7-points in order to provide consistency with afore explained 7-points scale for measuring mental efforts; Scores range from 1 = absolutely not useful, not satisfying; to 7 = extremely useful, satisfying	JZ
																	Concept B: Icon						not reported	5.77	1.23	not reported	4.96	1.32	not reported	not reported
																	Concept C: Illumination						not reported	5.92	1.05	not reported	4.99	1.32	not reported	not reported
van Driel, C.J.G.; Hoedemaeker, M.; van Arem, B.	2007	Impacts of a congestion assistant on driving behaviour and acceptance using a driving simulator	Netherlands	University of Twente, Centre for Transport Studies, Applications of Integrated Driver Assistance TNO Human Factors	Peer review journal	Transportation Research: Part F	driver assistance systems	within- and between-subjects design	It was hypothesized that participants with a positive attitude towards congestion assistance in general would also be more positive about the Congestion Assistant than participants with a negative attitude.	37	not reported	not reported	43	10	Driving simulator and questionnaire	The total acceptance of the system was rather high: an average score of 1.0 on a scale from 2 to +2. However, not all functions of the Congestion Assistant were equally appreciated. In general, systems that restrict the driver’s behaviour are likely to be less accepted than non-restrictive, informative systems (Van der Laan et al., 1997). However, this was not confirmed by our study. It appeared …	Before congestion assistant	5-point rating-scale	-2 to 2	Bar chart aggregated	not reported	not reported	not reported	1	not reported	not reported	0.84375	not reported	not reported	not reported	not reported	not reported	not reported	no model	biserial correlation coefficients between the acceptance scores and the attitude towards congestion assistance – based on the participants’ answers to the user needs survey – were calculated. Results not reported	ANOVAs between system elements and measurement time	not reported		JZ
																	Before warning						not reported	1.25	not reported	not reported	1.01562	not reported	not reported	not reported
																	Before active pedal						not reported	0.683594	not reported	not reported	-0.0273438	not reported	not reported	not reported
																	Before congestion assistant						not reported	0.570312	not reported	not reported	0.410156	not reported	not reported	not reported
																	After normal stop & go						not reported	1.05078	not reported	not reported	0.96875	not reported	not reported	not reported
																	After normal warning						not reported	1.36328	not reported	not reported	1.06641	not reported	not reported	not reported
																	After normal active pedal						not reported	0.542969	not reported	not reported	-0.175781	not reported	not reported	not reported
																	After normal stop & go						not reported	0.984375	not reported	not reported	0.972656	not reported	not reported	not reported
																	After fog congestion assistant						not reported	1.22266	not reported	not reported	1.03906	not reported	not reported	not reported
																	After fog warning						not reported	1.50781	not reported	not reported	1.08594	not reported	not reported	not reported
																	After fog active pedal						not reported	0.621094	not reported	not reported	-0.0742188	not reported	not reported	not reported
																	After fog stop & go						not reported	1.03906	not reported	not reported	0.992188	not reported	not reported	not reported
van Nes, N.; Brandenburg, S.; Twisk, D.	2010	Improving homogeneity by dynamic speed limit systems	Netherlands	SWOV Institute for Road Safety Research; Berlin Institute of Technology	Peer review journal	Accident Analysis & Prevention	driver assistance systems	within- and between-subjects design	What effects have dynamic speed limit systems on homogeneity of driving speeds and how is the acceptance of those assistance systems?	46	31	15	37.6739	not reported	Driving simulator and questionnaire	acceptance of dynamic speed limit system was positive and was perceived more useful than satisfactory	expectance (before)	bipolar 5-point scale	-2 to 2 (or 1 to 5 according to figure)	Figure aggregated	not reported	not reported	not reported	4.16	not reported	not reported	3.493	not reported	not reported	not reported	higher than	higher than	not reported	no model	Unclear, if usefulness and satisfying were correlated. Maybe r = .48	no signigicant differences between expected and experienced acceptance (p=.28), both measurements were correlated (r=0,48) - dynamic speed limit system considered more useful than satisfactory (p<.001) Comparing the levels of sophistication of dynamic speed limit systems, a one-way ANOVA with the sophistication of the dynamic speed limit system as between-subjects factor revealed neither differen…	not reported	Unclear correlation between usefulness and satisfying	LP, JZ
																	experience (after)				not reported	not reported	not reported	4.006	not reported	not reported	3.44667	not reported	not reported	not reported	0.78	0.78
Van Oosterhout, J.; Heemskerk, CJM; de Baar, M R; van der Helm, FCT; Abbink, D A	2018	Tele-Manipulation with two asymmetric slaves: two operators perform better than one	Netherlands	DIFFER and Department of BioMechanical Engineering, Delft University of Technology	Peer review journal	IEEE Transactions on Haptics	human-machine interaction	within- and between-subjects design	We hypothesised that uni-manual operators outperform co-operators with reduced control activity and workload, and a higher interface acceptance.	36	36	0	30	not reported	In-lab tests with mockup equipment and questionnaire	The results show no significant difference for both usefulness and satisfaction	Uni	5-point Likert scale	-2 to 2	VDL-diagram aggregated	not reported	not reported	not reported	1.78641	not reported	not reported	0.584158	not reported	not reported	not reported	not reported	not reported	0.74	no model	not reported	no significant difference for both usefulness (H3 = 1:93, p = 0.588) and satisfaction (H3 = 4:14, p = 0.247)	not reported		JZ
																	Bi						not reported	1.78641	not reported	not reported	0.910891	not reported	not reported	not reported
																	Co (joystick)						not reported	1.56311	not reported	not reported	1.37129	not reported	not reported	not reported
																	Co (virtuose)						not reported	1.88835	not reported	not reported	1.50495	not reported	not reported	not reported
Várhelyi, A.; Kaufmann, C.; Persson, A.	2015	User-related assessment of a Driver assistance System for Continuous Support - A field trial	Italy	Dept of Technology and Societs, Lund University, Sweden	Peer review journal	Transportation Research: Part F	driver assistance systems	within-subjects design	The driver’s perception of the Usefulness and Satisfactoriness of the system.	24	13	11	41.1667	not reported	Field trial and questionnaire	The system was perceived as useful, while ‘‘desirable’’ was the only item on the satisfactory scale which was regarded as being significantly different from zero.	none	continuum of 100 mm length	-50 to 50	VDL-diagram aggregated	not reported	not reported	not reported	15.25	not reported	not reported	7.75	not reported	not reported	not reported	not reported	not reported	not reported	no model	not reported	one-sample t-tests for testing items against zero	not reported	The test drivers were asked to rate the different components on a 100 mm long scale	JZ
Verberne, F.M.F.; Ham, J.; Midden, C.J.H.	2012	Trusting Automation Technology for Safer Roads: The Effect of Shared Driving Goals	Netherlands	Eindoven University of Technology	Conference Proceedings	N/A	driver assistance systems	within- and between-subjects design	We hypothesized that shared driving goals would also lead to increased trustworthiness and acceptability of Adaptive Cruise Control Systems (ACCs)	61	41	20	not reported	not reported	In-lab experiment with stimulus material and questionnaires	Results indicated that participants judged ACCs sharing their own driving goals to be more trustworthy and acceptable than ACCs not sharing their driving goals. Furthermore, participants judged ACCs that took over driving tasks while providing information as more trustworthy and acceptable than ACCs that took over driving tasks without providing information.	ACC shared goals	five-point bipolar questions	-2 to 2	Numbers in text	not reported	not reported	not reported	not reported	not reported	not reported	not reported	not reported	0.58	0.74	not reported	not reported	0.97	no model	not reported	Comparison of conditions F(1, 59) = 7.95, p < .01, eta² = .12.			JZ
																	ACC unshared goals						not reported	not reported	not reported	not reported	not reported	not reported	-0.1	0.8
Vlassenroot, S.; Broekx, S.; De Mol, J.; Int Panis, L.; Brijs, T.; Wets, G.	2007	Driving with intelligent speed adaptation: Final results of the Belgian ISA-trial	Belgium	Institute for Sustainable Mobility, Ghent University; Flemish Institute for Technological research; Transportation Research Institute, Hasselt University	Peer review journal	Transportation Research: Part A	intelligent speed adaptation	within- and between-subjects design	The main research goals of the trial in Ghent were to evaluate the effects of ISA on speed-change, traffic safety, drivers’ attitude, behaviour and drivers’ acceptance	62	42	20	not reported	not reported	Field trial and questionnaire	All drivers (total) accepted the active accelerator pedal (see Fig. 3). After the trial, they experienced the pedal as being even more satisfying. The most pleased with the active accelerator pedal were the private drivers. During the project, they found it more useful but less satisfying than after the project. The most remarkable change is seen by the non-private drivers: while during the proje…	Non-private	not reported	not reported	VDL-diagram aggregated	not reported	not reported	not reported	1.26743	not reported	not reported	0.5499	not reported	not reported	not reported	not reported	not reported	not reported	no model	none	none	not reported	Inconsistencies in sample size (28 vs 62 - unclear about the total sample size) and in VDL-diagram (private drivers and non-private twice)	JZ
																	Non-private drivers						not reported	1.15401	not reported	not reported	-0.0448761	not reported
																	Private drivers (1)						not reported	1.70656	not reported	not reported	1.31815	not reported
																	Private drivers (2)						not reported	1.59417	not reported	not reported	1.40857	not reported
																	Women during						not reported	1.57856	not reported	not reported	0.4501	not reported
																	Women after						not reported	1.4641	not reported	not reported	0.93436	not reported
																	Men during						not reported	1.31842	not reported	not reported	0.739451	not reported
																	Men after						not reported	1.36629	not reported	not reported	0.911587	not reported
																	All drivers during						not reported	1.42248	not reported	not reported	0.627595	not reported
																	All drivers after						not reported	1.40791	not reported	not reported	1	not reported
Vlassenroot, S.; Brookhuis, K.; Marchau, V.; Witlox, F.	2010	Towards defining a unified concept for the acceptability of Intelligent Transport Systems (ITS): A conceptual analysis based on the case of Intelligent Speed Adaptation (ISA)	Belgium, Netherlands	Transport Policy and Logistics Organisation, Delft University of Technology, The Netherlands Institute for Sustainable Mobility (IDM), Ghent University, Belgium Department of Psychology, University of Groningen, The Netherlands Department of Geography, Ghent University, Belgium	Peer review journal	Transportation Research: Part F	intelligent speed adaptation	within-subjects design	Which indicators can be considered relevant, and if they are, what correlations exist between the described indicators?	148	not reported	not reported	not reported	not reported	Online questionnaire	As described above, usefulness and satisfaction are considered important items for defining acceptance. Our acceptability research also investigated these items with a view to evaluating an informative warning and supportive system. The results indicated a good relation between the items of satisfaction and usefulness.	informative ISA	not reported	not reported	Numbers in Table	All five items on one factor: .94, .92, .96, .96, .95 89.52% explained variance	not reported	not reported	not reported	not reported	not reported	not reported	not reported	not reported	not reported	not reported	not reported	not reported	Usefulness, satisfaction, and acceptability of ISA systems, accident influence, attitudes about speeding, speed limits, personal and social aims, social norms, opinions about counter speeding measures, effectiveness, and usefulness of ISA concepts, when and for whom ISA, affordability	usefulness correlates with acceptability (-.53). Effectiveness of ISA (-.26), usefulness of ISA (-.26), satisfaction open ISA (.96), and which ISA for whom (-.20)	Correlations of factor scores for usefulness and satisfaction in each condition with another and multiple other constructs. Signs inconsistent		Questionable approach to factor analysis: authors have calculated individual EFAs for each construct instead of CFAs and instead of one large EFA. Thus, loadings of each scale are not surprising. Correlations do not fit another with contrary signs (e.g. the same correlations reported as .93 and -.93). Some signs are confusing and might just be erroneous	JZ
																	warning ISA				All five items on one factor: .89, .86, .93, .95, .91 82.45% explained variance	Only pleasant and nice loading on one factor with .86 and .92, respectively 80.28% explained variance	not reported	not reported	not reported	not reported	not reported	not reported	not reported	not reported	not reported	not reported	not reported		usefulness with acceptability (.20) and satisfaction warning ISA (.91) satisfaction witj acceptability (.20) and usefulness warning ISA (-.91)
																	supportive ISA				All five items on one factor: .93, .83, .93, .93, .92 82.62 % explained variance	not reported	not reported	not reported	not reported	not reported	not reported	not reported	not reported	not reported	not reported	not reported	not reported		usefulness with acceptability (.69), effectiveness of ISA (-.40), usefulness of which ISA (-.44), satisfaction supportive ISA (.93) and which ISA for who (.-.35) satisfaction with acceptability (.69), effectiveness of ISA (.42), usefulness of which ISA (.43), usefulness supportive ISA (.93) and which ISA for who (.-.44)
																	open ISA				not reported	All four items on one factor: .94, .96, .94, .97 90.42% explained variance	not reported	not reported	not reported	not reported	not reported	not reported	not reported	not reported	not reported	not reported	not reported		satisfaction with acceptability (.54), effectiveness of ISA (-.28), usefulness of which ISA (-.26), usefulness informative ISA (-.96) and which ISA for who (.-.22)
Wang, M.J.; Duan, L.; Wang, J.X.; Sun, D.; Chen, F.	2016	Drive Advisory System: Do Swedish and Chinese Drivers Appreciate It in the Same Way?	China, Sweden	Division of Interaction Design and Technology, Institute of Apply IT, Chalmers University; Safety Research, Institute of Automobile, Tongji University	Peer review journal	International Journal of Engineering and Technology	driver assistance systems	within- and between-subjects design	1) What are the differences between Swedish and Chinese drivers’ attitudes towards an advisory system in various traffic situations? 2) How does such an advisory system affect Swedish and Chinese drivers’ behaviors respectively?	45	25	20	34.7778	not reported	Driving simulator and questionnaire	The acceptance was evaluated in both usefulness and satisfaction scores. Swedish drivers perceived significant higher usefulness and satisfaction levels than Chinese drivers in general. From followed-up questionnaires results we noticed that Swedish drivers appreciated more on the designs of icons, shapes, and colors	Design 1 before swedish	5-point rating-scale	-2 to 2	Numbers in Table	not reported	not reported	not reported	not reported	not reported	not reported	not reported	not reported	not reported	not reported	not reported	not reported	not reported	no model	not reported	paired-sample t-Tests: before & after acceptance no effects; between countries significant differences	Only English reported, items used as VDL suggested		LK, JZ
																	Design 2 before swedish							not reported	not reported		not reported	not reported
																	Design 1 after swedish							0.64	0.57		0.06	0.29
																	Design 2 after swedish							0.85	0.42		0.06	0.25
												11					Design 1 before chinese							not reported	not reported		not reported	not reported
																	Design 2 before chinese							not reported	not reported		not reported	not reported
																	Design 1 after chinese							-0.83	0.86		-0.4	0.8
																	Design 2 after chinese							-0.92	0.8		-0.39	0.75
Wang, M.J.; Lyckvi, S.L.; Hong, C.; Dahlstedt, P.; Chen, F.	2017	Using Advisory 3D Sound Cues to Improve Drivers’ Performance and Situation Awareness	Sweden	Interaction Design, Department of Applied IT, Systems, Control and Mechatronics, Department of Signals and Systems Chalmers University of Technology, Gothenburg, Sweden University of Gothenburg, Gothenburg, Sweden	Conference Proceedings	N/A	driver assistance systems	within-subjects design	How can a 3D Auditory Advisory Information System influence driver’s situational awareness and driving performance? From this, what can we learn about the design of 3DAATIS?	30	18	12	40	not reported	Driving simulator and questionnaire	This study is a proof of concept, showing that advisory, spatialized sound cues can be successfully used in a 3D Auditory Advisory Traffic Information System in order to improve drivers’ situation awareness and performance. Unlike previous studies this one included a simulator drive.	None	5 Likert scale	-2 to 2	Numbers in text	not reported	not reported	not reported	0.77	0.77	not reported	-0.18	0.91	not reported	not reported	not reported	not reported	not reported	no model	not reported	t-tests between usefulness and satisfying t(29) = 8.42, p < .001	not reported		JZ
Will, C.; Schuller, A.	2016	Understanding user acceptance factors of electric vehicle smart charging	Germany	FZI - Research Center for Information Technology; Karlsruhe Institute of Technology	Peer review journal	Transportation Research: Part C	electric vehicles	within-subjects design	How do users perceive control interventions in their charging behavior and what are the main factors driving the acceptance of smart charging programs? The core of this work is an extensive SEM analysis on the factors driving smart charging acceptance.	237	213	24	not reported	not reported	Online questionnaire	The median is considerably higher for ‘‘usefulness” than it is for ‘‘satisfaction”. About 60% of the sample appraise ‘‘usefulness” at an average score of 4 or higher whereas only 37% rate ‘‘satisfaction” at a similar level. Together, average evaluations are towards the positive end of the scale which indicates substantial approval of the concept of smart charging. However, ‘‘usefulness” is apprai…	None	5-point Likert scale	1 to 5	Figure aggregated	Factor loading of usefulness on acceptance: 0,97 No reporting of factor loading from items on usefulness	Factor loading of satisfaction on acceptance: 0,96 No reporting of factor loading from items on satisfaction	4	not reported	see figure	3.76	not reported	see figure	not reported	not reported	not reported	not reported	not reported	monetary incentives, system effects, user friendliness, data security, general attitudes (EV-interest, technological innovativeness, eco values), EV-experience as predictors for acceptance of EV	not reported	R2-value for acceptance of 0.560 indicates a good model fit (the presented model explains 56% of the acceptance of smart charging). Global model quality is satisfactory with SRMR ¼ 0:060. Reliability testing yielded Cronbach’s Alphas greater 0.5 for all constructs indicating construct reliability	not reported		LK, JZ
Winkler, S.; Kazazi, J.; Vollrath, M.	2018	Practice makes better - Learning effects of driving with a multi-stage collision warning	Germany	Dept of Engineering and Traffic Psychology, TU Braunschweig	Peer review journal	Accident Analysis & Prevention	driver assistance systems	within- and between-subjects design	In addition, subjective evaluations were conducted to check for system acceptance.	24	11	13	26.8	8.2	Driving simulator and questionnaire	The two-stage collision warning system also lived up to the drivers’ expectations as induced by the instructions beforehand. The system acceptance measures usability and satisfaction were rated as similarly positive before and after experiencing the system during the entire test drive.	Before and after, but not reported separately, because no significant different was found (see other statistics)	not reported	-2 to 2	Numbers in text	not reported	not reported	not reported	1.1	not reported	not reported	0.7	not reported	not reported	not reported	not reported	not reported	not reported	no model	not reported	t-test before and after: (usefulness: z=-0.18, p=.861; satisfaction: z=-0.08, p=.935); no differences	not reported		JZ
Wolter, S.	2017	Subjective Evaluation of Driver Assistance Systems in an International Sample	Germany	Mathematisch-Naturwissenschaftlichen Fakultät der Heinrich-Heine-Universität Düsseldorf, Germany	Doctorate Thesis	N/A	driver assistance systems	within-subjects design	It was hypothesized that the usefulness ratings of the experienced users would reveal a more positive evaluation of the systems.	29	24	5	38	not reported	Field trial and questionnaire	Its usefulness and satisfaction ratings on the Van Der Laan Scale were high, as well as its score on the System Usability Scale	None	not reported	-2 to 2	Numbers in table	not reported	not reported	not reported	0.79	not reported	not reported	1.23	not reported	not reported	not reported	not reported	not reported	not reported	no model	not reported	not reported	not reported		JZ
Young, K.L.; Regan, M.A.; Triggs, T.J.; Jontof-Hutter, K.; Newstead, S.	2010	Intelligent speed Adaptation - Effects and acceptance by young inexperienced drivers	Australia	Monash University Accident Research Centre	Peer review journal	Accident Analysis & Prevention	intelligent speed adaptation	within- and between-subjects design	Whether and how two ISA systems affect the simulated driving performance and acceptance of young inexperienced drivers, and whether these effects differ from those found with an older, more experienced sample.	30	17	13	29.35	10.2699	Driving simulator and questionnaire	Small differences were also observed between the inexperienced and experienced drivers in terms of the acceptability of the ISA systems. Inexperienced drivers initially reported that ISA-A would be less satisfying than the ISA-I system, but changed their mind after exposure, suggesting that ISA-A was actually more satisfying than the ISA-I system. Experienced drivers, in contrast, rated the ISA-A…	Experienced pre-ISA-I	not reported	-2 to 2	VDL-diagram aggregated	not reported	not reported	not reported	0.744884	not reported	not reported	-0.178947	not reported	not reported	not reported	not reported	not reported	not reported	no model	not reported	ANOVAs and t-tests between conditions CAVE: N = 15 in three-way ANOVA	not reported		JZ
																	Experienced post-ISA-I						not reported	0.796726	not reported	not reported	-0.178947	not reported	not reported	not reported
																	Experienced pre-ISA-A						not reported	0.757162	not reported	not reported	0	not reported	not reported	not reported
																	Experienced post-ISA-A						not reported	0.446112	not reported	not reported	-0.0778947	not reported	not reported	not reported
												8					Inexperienced pre-ISA-I						not reported	0.828104	not reported	not reported	-0.829474	not reported	not reported	not reported
																	Inexperienced post-ISA-I						not reported	0.918145	not reported	not reported	-0.347368	not reported	not reported	not reported
																	Inexperienced pre-ISA-A						not reported	0.875853	not reported	not reported	-0.195789	not reported	not reported	not reported
																	Inexperienced post-ISA-A						not reported	0.796726	not reported	not reported	-0.0757895	not reported	not reported	not reported
Zhao, G.; Wu, C.	2013	Effectiveness and acceptance of the intelligent speeding prediction system (ISPS)	USA	State University of New York; Institute of Psychology, Chinese Academy of Sciences	Peer review journal	Accident Analysis & Prevention	intelligent speed adaptation	within- and between-subjects design	It was hypothesized that the speed assistance system with a higher level of speeding criterion (e.g., the posted speed limit plus 5 mph) resulted in lower system acceptance compared to a lower level of speeding criterion (e.g., the posted speed limit plus 1 mph).	40	20	20	31.8	5.04	Driving simulator and questionnaire	In general, drivers found that the ISPS was useful but were not satisfied with it, especially when the speeding criterion was defined as only 1 mph over the posted limit. A possible reason for this dissatisfaction is that the pre-warning system cannot always predict speeding with 100% accuracy	BAS (no speed assistance, system), lower speed	not reported	-2 to 2	Numbers in Table	not reported	not reported	not reported	not assessed	not assessed	not reported	not assessed	not assessed	not reported	not reported	not reported	not reported	not reported	no model	not reported	F-Tests: System Type on Usefulness: F(2,27)=4.76 p=.017 Speeding criterion on usefulness: F(1,27)=3.9 p=.05 Pair-wise comparisons: Usefulness scores: ISA(i) vs. COM(j) p=.045 i-j(95%CI) --> -.03(-.56, .63) PRE(i) vs. COM(j) p=.032 i-j(95%CI) --> -.64(-1.23,-.04)	not reported		JZ, LP
																	1 mph pre warning system (PRE)							0.54	0.87	not reported	0.09	1.3	not reported	not reported
																	1 mph combined warning system (COM)							1.34	0.83	not reported	0.52	1.31	not reported	not reported
																	5 mph post warning system (ISA)							1.22314	0.78	not reported	0.87	1.05	not reported	not reported
																	5 mph pre warning system (PRE)							1.32	0.96	not reported	0.553114	0.89	not reported	not reported
																	5 mph combined warning system (COM)							1.79752	0.34	not reported	1.0696	1.16	not reported	not reported
																	ISA (post-warning system), lower speed							0.71	0.69	not reported	0.07	1.14	not reported	not reported
																	PRE (pre-warning system), lower speed							0.54	0.87	not reported	0.09	1.3	not reported	not reported
																	COM (combined system), lower speed							1.34	0.83	not reported	0.52	1.31	not reported	not reported
																	BAS (no speed assistance system), higher speed							not assessed	not assessed	not reported	not assessed	not assessed	not reported	not reported
																	ISA (post-warning system), higher speed							1.22	0.78	not reported	0.87	1.05	not reported	not reported
																	PRE (pre-warning system), higher speed							1.32	0.96	not reported	0.55	0.89	not reported	not reported
																	COM (combined system), higher speed							1.8	0.34	not reported	1.07	1.16	not reported	not reported
